# Supplementary material for: (E)-2-[2-(Penta­fluoro­phen­yl)ethen­yl]-8-quinolyl acetate
Source: Acta Crystallogr Sect E Struct Rep Online. 2009 Oct 28;65(Pt 11):o2870. doi: 10.1107/S1600536809043888 (PMC2971354; doi:10.1107/S1600536809043888)
Supplement: Supplementary file 1 [file e-65-o2870-sup1.cif]

##############################################################################
###                                                                        ###
###        Electronic paper (Acta Crystallographica Section E)             ###
###                                                                        ###
##############################################################################
#                                                                            #
# This CIF contains the data in a paper accepted for publication in Acta     #
# Crystallographica Section E. It conforms to the requirements of Notes      #
# for Authors for Section E, and has been peer reviewed under the auspices   #
# of the IUCr Commission on Journals.                                        #
#                                                                            #
# Full details of the Crystallographic Information File format               #
# are given in the paper "The Crystallographic Information File (CIF):       #
# a New Standard Archive File for Crystallography" by S. R. Hall, F. H.      #
# Allen and I. D. Brown [Acta Cryst. (1991), A47, 655-685].                  #
#                                                                            #
# The current version of the core CIF dictionary is obtainable from          #
# ftp://ftp.iucr.org/pub/cif_core.dic. The current version number is 2.4.    #
#                                                                            #
# Software is freely available for graphical display of the structure(s) in  #
# this CIF.  For information consult the CIF home page http://www.iucr.org/  #
# cif/home.html                                                              #
#                                                                            #
# This file may be used for bona fide research purposes within the           #
# scientific community so long as proper attribution is given to the journal # 
# article from which it was obtained.                                        #
#                                                                            #
##############################################################################
                                             
data_I
_audit_creation_method     SHELXL-97
_chemical_name_systematic
;
(<i>E</i>)-2-[2-(Pentafluorophenyl)ethenyl]-8-quinolyl acetate
;
_chemical_name_common     ?
_chemical_formula_moiety     'C19 H10 F5 N O2'
_chemical_formula_sum     'C19 H10 F5 N O2'
_chemical_formula_iupac     'C19 H10 F5 N O2'
_chemical_formula_weight     379.28
_chemical_melting_point     ?
_symmetry_cell_setting     Monoclinic
_symmetry_space_group_name_H-M     'P 21'
loop_
    _symmetry_equiv_pos_as_xyz
    'x, y, z'
    '-x, y+1/2, -z'
_cell_length_a     12.3149(13)
_cell_length_b     8.6730(9)
_cell_length_c     15.0491(16)
_cell_angle_alpha     90.00
_cell_angle_beta     93.786(2)
_cell_angle_gamma     90.00
_cell_volume     1603.8(3)
_cell_formula_units_Z     4
_cell_measurement_reflns_used     3790
_cell_measurement_theta_min     2.07
_cell_measurement_theta_max     27.00
_cell_measurement_temperature     293(2)
_exptl_crystal_description     prismatic
_exptl_crystal_colour     colorless
_exptl_crystal_size_max     0.40
_exptl_crystal_size_mid     0.37
_exptl_crystal_size_min     0.23
_exptl_crystal_density_diffrn     1.571
_exptl_crystal_density_meas     ?
_exptl_crystal_density_method     'not measured'
_exptl_crystal_F_000     768
_exptl_absorpt_coefficient_mu     0.141
_exptl_absorpt_correction_type     multi-scan
_exptl_absorpt_process_details     '(SADABS; Bruker, 2001)'
_exptl_absorpt_correction_T_min     0.9460
_exptl_absorpt_correction_T_max     0.9681
_exptl_special_details
;
;
_diffrn_ambient_temperature     293(2)
_diffrn_radiation_type     MoK\a
_diffrn_radiation_wavelength     0.71073
_diffrn_radiation_source     'fine-focus sealed tube'
_diffrn_radiation_monochromator     graphite
_diffrn_measurement_device_type     'Bruker SMART CCD area-detector'
_diffrn_measurement_method     '\f and \w'
_diffrn_detector_area_resol_mean     ?
_diffrn_reflns_number     9498
_diffrn_reflns_av_R_equivalents     0.0414
_diffrn_reflns_av_sigmaI/netI     0.0388
_diffrn_reflns_theta_min     2.07
_diffrn_reflns_theta_max     27.00
_diffrn_reflns_theta_full     27.00
_diffrn_measured_fraction_theta_max     0.990
_diffrn_measured_fraction_theta_full     0.990
_diffrn_reflns_limit_h_min     -12
_diffrn_reflns_limit_h_max     15
_diffrn_reflns_limit_k_min     -10
_diffrn_reflns_limit_k_max     11
_diffrn_reflns_limit_l_min     -18
_diffrn_reflns_limit_l_max     19
_diffrn_standards_number     ?
_diffrn_standards_interval_count     ?
_diffrn_standards_interval_time     ?
_diffrn_standards_decay_%     3.25
_refine_special_details
;
 Refinement of F^2^ against ALL reflections.  The weighted R-factor wR and
 goodness of fit S are based on F^2^, conventional R-factors R are based
 on F, with F set to zero for negative F^2^. The threshold expression of
 F^2^ > 2sigma(F^2^) is used only for calculating R-factors(gt) etc. and is
 not relevant to the choice of reflections for refinement.  R-factors based
 on F^2^ are statistically about twice as large as those based on F, and R-
 factors based on ALL data will be even larger.
;
_reflns_number_total     3695
_reflns_number_gt     2952
_reflns_threshold_expression     I>2\s(I)
_refine_ls_structure_factor_coef     Fsqd
_refine_ls_matrix_type     full
_refine_ls_R_factor_all     0.0564
_refine_ls_R_factor_gt     0.0425
_refine_ls_wR_factor_gt     0.0992
_refine_ls_wR_factor_ref     0.1080
_refine_ls_goodness_of_fit_ref     0.984
_refine_ls_restrained_S_all     0.983
_refine_ls_number_reflns     3695
_refine_ls_number_parameters     490
_refine_ls_number_restraints     1
_refine_ls_hydrogen_treatment     constr
_refine_ls_weighting_scheme     calc
_refine_ls_weighting_details
                 'calc w=1/[\s^2^(Fo^2^)+(0.0647P)^2^] where P=(Fo^2^+2Fc^2^)/3'
_atom_sites_solution_hydrogens     geom
_atom_sites_solution_primary     direct
_atom_sites_solution_secondary     difmap
_refine_ls_shift/su_max     0.001
_refine_ls_shift/su_mean     0.000
_refine_diff_density_max     0.205
_refine_diff_density_min     -0.194
_refine_ls_extinction_method     'SHELXL97 (Sheldrick, 2008)'
_refine_ls_extinction_coef     0.0061(13)
_refine_ls_extinction_expression
                                  'Fc^*^=kFc[1+0.001xFc^2^\l^3^/sin(2\q)]^-1/4^'
loop_
    _atom_type_symbol
    _atom_type_description
    _atom_type_scat_dispersion_real
    _atom_type_scat_dispersion_imag
    _atom_type_scat_source
    'C' 'C' 0.0033 0.0000
                         'International Tables Vol C Tables 4.2.6.8 and 6.1.1.4'
    'H' 'H' 0.0000 0.0000
                         'International Tables Vol C Tables 4.2.6.8 and 6.1.1.4'
    'N' 'N' 0.0061 0.0000
                         'International Tables Vol C Tables 4.2.6.8 and 6.1.1.4'
    'O' 'O' 0.0106 0.0000
                         'International Tables Vol C Tables 4.2.6.8 and 6.1.1.4'
    'F' 'F' 0.0171 0.0000
                         'International Tables Vol C Tables 4.2.6.8 and 6.1.1.4'
_computing_data_collection     'SMART (Bruker, 2001)'
_computing_cell_refinement     'SAINT (Bruker, 2001)'
_computing_data_reduction     'SAINT (Bruker, 2001)'
_computing_structure_solution     'SHELXS97 (Sheldrick, 2008)'
_computing_structure_refinement     'SHELXL97 (Sheldrick, 2008)'
_computing_molecular_graphics     'SHELXTL (Sheldrick, 2008)'
_computing_publication_material     'SHELXTL (Sheldrick, 2008)'
loop_
    _atom_site_type_symbol
    _atom_site_label
    _atom_site_fract_x
    _atom_site_fract_y
    _atom_site_fract_z
    _atom_site_U_iso_or_equiv
    _atom_site_adp_type
    _atom_site_calc_flag
    _atom_site_refinement_flags
    _atom_site_occupancy
    _atom_site_disorder_assembly
    _atom_site_disorder_group
    F F1 0.33611(15) -0.0821(3) 0.65824(12) 0.0664(6) Uani d . 1 . .
    F F2 0.49061(15) -0.2657(3) 0.73041(16) 0.0803(7) Uani d . 1 . .
    F F3 0.49694(18) -0.3382(3) 0.90485(18) 0.0946(8) Uani d . 1 . .
    F F4 0.3463(2) -0.2163(4) 1.00830(16) 0.1119(10) Uani d . 1 . .
    F F5 0.19062(18) -0.0336(3) 0.93763(12) 0.0867(8) Uani d . 1 . .
    F F6 0.36601(15) 0.4554(3) 0.08205(11) 0.0660(6) Uani d . 1 . .
    F F7 0.19161(18) 0.2788(4) 0.07778(15) 0.0931(8) Uani d . 1 . .
    F F8 0.06916(18) 0.2615(4) 0.22027(18) 0.1004(9) Uani d . 1 . .
    F F9 0.12930(17) 0.4170(3) 0.37066(14) 0.0825(7) Uani d . 1 . .
    F F10 0.30608(16) 0.5948(3) 0.37770(11) 0.0660(6) Uani d . 1 . .
    O O1 -0.16350(15) 0.2719(3) 0.84497(13) 0.0506(5) Uani d . 1 . .
    O O2 -0.02488(19) 0.4204(3) 0.89609(14) 0.0641(6) Uani d . 1 . .
    O O3 0.61824(15) 1.0012(3) 0.43067(12) 0.0470(5) Uani d . 1 . .
    O O4 0.67283(19) 0.7628(3) 0.46897(16) 0.0686(7) Uani d . 1 . .
    N N1 -0.01615(17) 0.2314(3) 0.71999(14) 0.0423(5) Uani d . 1 . .
    N N2 0.60340(17) 0.8523(3) 0.27113(14) 0.0394(5) Uani d . 1 . .
    C C1 -0.1009(2) 0.3273(4) 0.70004(18) 0.0412(6) Uani d . 1 . .
    C C2 -0.1761(2) 0.3553(4) 0.76599(19) 0.0458(7) Uani d . 1 . .
    C C3 -0.2632(2) 0.4477(5) 0.7503(2) 0.0578(8) Uani d . 1 . .
    H H3 -0.3116 0.4635 0.7944 0.069 Uiso calc R 1 . .
    C C4 -0.2803(3) 0.5196(5) 0.6673(3) 0.0663(10) Uani d . 1 . .
    H H4 -0.3406 0.5831 0.6567 0.080 Uiso calc R 1 . .
    C C5 -0.2108(3) 0.4990(4) 0.6018(2) 0.0600(9) Uani d . 1 . .
    H H5 -0.2234 0.5483 0.5472 0.072 Uiso calc R 1 . .
    C C6 -0.1195(2) 0.4022(4) 0.61722(19) 0.0487(7) Uani d . 1 . .
    C C7 -0.0439(3) 0.3736(4) 0.55332(19) 0.0532(8) Uani d . 1 . .
    H H7 -0.0529 0.4185 0.4972 0.064 Uiso calc R 1 . .
    C C8 0.0428(3) 0.2798(4) 0.57407(18) 0.0514(7) Uani d . 1 . .
    H H8 0.0943 0.2621 0.5327 0.062 Uiso calc R 1 . .
    C C9 0.0542(2) 0.2100(4) 0.65838(17) 0.0418(6) Uani d . 1 . .
    C C10 0.1487(2) 0.1104(4) 0.68194(19) 0.0460(7) Uani d . 1 . .
    H H10 0.1991 0.0941 0.6396 0.055 Uiso calc R 1 . .
    C C11 0.1649(2) 0.0435(4) 0.76047(19) 0.0460(7) Uani d . 1 . .
    H H11 0.1112 0.0611 0.7999 0.055 Uiso calc R 1 . .
    C C12 0.2539(2) -0.0531(4) 0.79412(19) 0.0454(7) Uani d . 1 . .
    C C13 0.3347(2) -0.1141(4) 0.7447(2) 0.0493(7) Uani d . 1 . .
    C C14 0.4153(2) -0.2109(4) 0.7816(2) 0.0560(8) Uani d . 1 . .
    C C15 0.4186(3) -0.2449(5) 0.8695(3) 0.0647(9) Uani d . 1 . .
    C C16 0.3431(3) -0.1861(6) 0.9211(2) 0.0691(10) Uani d . 1 . .
    C C17 0.2627(3) -0.0916(5) 0.8837(2) 0.0592(9) Uani d . 1 . .
    C C18 -0.0773(2) 0.3068(4) 0.90196(19) 0.0505(7) Uani d . 1 . .
    C C19 -0.0608(3) 0.1843(6) 0.9706(3) 0.0765(11) Uani d . 1 . .
    H H19A -0.0231 0.2267 1.0229 0.115 Uiso calc R 1 . .
    H H19B -0.0185 0.1022 0.9477 0.115 Uiso calc R 1 . .
    H H19C -0.1302 0.1451 0.9856 0.115 Uiso calc R 1 . .
    C C20 0.6904(2) 0.9448(3) 0.28986(17) 0.0372(6) Uani d . 1 . .
    C C21 0.7023(2) 1.0169(4) 0.37360(17) 0.0419(6) Uani d . 1 . .
    C C22 0.7883(2) 1.1090(4) 0.3970(2) 0.0492(7) Uani d . 1 . .
    H H22 0.7945 1.1549 0.4529 0.059 Uiso calc R 1 . .
    C C23 0.8684(2) 1.1348(4) 0.3357(2) 0.0542(8) Uani d . 1 . .
    H H23 0.9275 1.1979 0.3517 0.065 Uiso calc R 1 . .
    C C24 0.8601(2) 1.0690(4) 0.2543(2) 0.0486(7) Uani d . 1 . .
    H H24 0.9138 1.0868 0.2149 0.058 Uiso calc R 1 . .
    C C25 0.7707(2) 0.9734(4) 0.22833(18) 0.0415(7) Uani d . 1 . .
    C C26 0.7552(2) 0.9032(4) 0.14474(18) 0.0468(7) Uani d . 1 . .
    H H26 0.8052 0.9189 0.1020 0.056 Uiso calc R 1 . .
    C C27 0.6678(2) 0.8130(4) 0.12635(18) 0.0477(7) Uani d . 1 . .
    H H27 0.6563 0.7683 0.0704 0.057 Uiso calc R 1 . .
    C C28 0.5935(2) 0.7863(4) 0.19247(17) 0.0398(6) Uani d . 1 . .
    C C29 0.5021(2) 0.6793(4) 0.17519(18) 0.0446(7) Uani d . 1 . .
    H H29 0.4894 0.6391 0.1182 0.053 Uiso calc R 1 . .
    C C30 0.4372(2) 0.6379(4) 0.23760(18) 0.0433(6) Uani d . 1 . .
    H H30 0.4531 0.6808 0.2936 0.052 Uiso calc R 1 . .
    C C31 0.3443(2) 0.5342(4) 0.23035(18) 0.0414(6) Uani d . 1 . .
    C C32 0.3102(2) 0.4496(4) 0.15604(19) 0.0483(7) Uani d . 1 . .
    C C33 0.2199(3) 0.3571(5) 0.1518(2) 0.0618(9) Uani d . 1 . .
    C C34 0.1585(3) 0.3476(5) 0.2244(3) 0.0637(9) Uani d . 1 . .
    C C35 0.1887(2) 0.4275(5) 0.2996(2) 0.0576(8) Uani d . 1 . .
    C C36 0.2797(2) 0.5173(4) 0.30251(19) 0.0479(7) Uani d . 1 . .
    C C37 0.6063(2) 0.8611(4) 0.46929(18) 0.0503(7) Uani d . 1 . .
    C C38 0.5006(3) 0.8545(5) 0.5107(3) 0.0732(11) Uani d . 1 . .
    H H38A 0.4426 0.8487 0.4650 0.110 Uiso calc R 1 . .
    H H38B 0.4919 0.9455 0.5459 0.110 Uiso calc R 1 . .
    H H38C 0.4988 0.7650 0.5482 0.110 Uiso calc R 1 . .
loop_
    _atom_site_aniso_label
    _atom_site_aniso_U_11
    _atom_site_aniso_U_22
    _atom_site_aniso_U_33
    _atom_site_aniso_U_12
    _atom_site_aniso_U_13
    _atom_site_aniso_U_23
    F1 0.0666(11) 0.0732(15) 0.0619(11) 0.0130(11) 0.0232(9) -0.0028(11)
    F2 0.0549(11) 0.0711(15) 0.1170(17) 0.0146(11) 0.0214(11) -0.0119(13)
    F3 0.0722(13) 0.0779(17) 0.130(2) 0.0198(13) -0.0197(13) 0.0159(16)
    F4 0.1202(19) 0.142(3) 0.0729(14) 0.035(2) -0.0018(13) 0.0403(17)
    F5 0.0912(14) 0.114(2) 0.0575(11) 0.0362(15) 0.0268(10) 0.0183(13)
    F6 0.0671(11) 0.0779(16) 0.0541(10) -0.0180(10) 0.0122(8) -0.0129(10)
    F7 0.0866(15) 0.103(2) 0.0887(15) -0.0428(15) -0.0011(12) -0.0268(16)
    F8 0.0693(13) 0.107(2) 0.1263(19) -0.0491(15) 0.0166(13) -0.0048(18)
    F9 0.0727(13) 0.0947(19) 0.0836(14) -0.0132(13) 0.0324(11) 0.0185(14)
    F10 0.0714(12) 0.0817(16) 0.0459(9) -0.0095(11) 0.0111(8) -0.0016(10)
    O1 0.0426(10) 0.0584(14) 0.0512(11) -0.0076(10) 0.0065(9) 0.0020(11)
    O2 0.0658(13) 0.0701(17) 0.0568(13) -0.0208(13) 0.0067(10) -0.0049(13)
    O3 0.0470(10) 0.0479(13) 0.0477(11) 0.0005(10) 0.0149(8) -0.0014(10)
    O4 0.0649(13) 0.0676(17) 0.0754(15) 0.0162(14) 0.0199(11) 0.0228(14)
    N1 0.0400(11) 0.0435(14) 0.0433(12) -0.0035(11) 0.0014(9) 0.0011(11)
    N2 0.0336(11) 0.0426(14) 0.0427(12) -0.0016(10) 0.0073(9) 0.0035(10)
    C1 0.0348(13) 0.0412(16) 0.0473(14) -0.0060(12) 0.0003(11) 0.0007(13)
    C2 0.0399(14) 0.0467(18) 0.0509(16) -0.0044(13) 0.0025(12) 0.0012(14)
    C3 0.0445(16) 0.062(2) 0.0677(19) 0.0028(16) 0.0081(14) -0.0006(19)
    C4 0.0514(18) 0.062(2) 0.084(2) 0.0147(18) -0.0045(16) 0.006(2)
    C5 0.0581(18) 0.054(2) 0.0669(19) 0.0023(17) -0.0064(16) 0.0072(18)
    C6 0.0465(16) 0.0482(19) 0.0506(15) -0.0069(14) -0.0030(12) 0.0034(14)
    C7 0.0615(18) 0.056(2) 0.0423(14) -0.0057(16) 0.0010(13) 0.0055(14)
    C8 0.0571(16) 0.057(2) 0.0411(14) -0.0033(16) 0.0089(12) -0.0011(15)
    C9 0.0426(14) 0.0424(17) 0.0407(13) -0.0046(12) 0.0043(11) -0.0037(13)
    C10 0.0433(15) 0.0485(19) 0.0472(15) 0.0000(13) 0.0103(12) -0.0032(13)
    C11 0.0420(14) 0.0492(18) 0.0480(15) 0.0015(13) 0.0112(11) -0.0010(14)
    C12 0.0407(14) 0.0419(17) 0.0542(16) -0.0041(13) 0.0080(12) -0.0003(14)
    C13 0.0440(15) 0.0469(19) 0.0577(17) -0.0060(14) 0.0080(13) -0.0028(15)
    C14 0.0415(16) 0.0430(19) 0.084(2) 0.0001(14) 0.0062(15) -0.0094(17)
    C15 0.0505(17) 0.050(2) 0.092(3) 0.0023(16) -0.0093(17) 0.0047(19)
    C16 0.070(2) 0.073(3) 0.063(2) 0.006(2) -0.0021(17) 0.015(2)
    C17 0.0595(18) 0.063(2) 0.0555(17) 0.0064(17) 0.0108(14) 0.0055(17)
    C18 0.0454(15) 0.060(2) 0.0470(15) 0.0009(16) 0.0123(12) -0.0009(15)
    C19 0.074(2) 0.085(3) 0.069(2) -0.002(2) -0.0049(18) 0.018(2)
    C20 0.0337(12) 0.0340(15) 0.0442(13) 0.0044(11) 0.0042(10) 0.0066(12)
    C21 0.0396(13) 0.0425(17) 0.0446(14) 0.0012(13) 0.0100(11) 0.0041(13)
    C22 0.0486(16) 0.0466(18) 0.0525(16) -0.0019(14) 0.0035(13) -0.0012(14)
    C23 0.0429(15) 0.051(2) 0.069(2) -0.0127(14) 0.0024(14) 0.0026(17)
    C24 0.0390(15) 0.0490(19) 0.0588(17) -0.0066(14) 0.0099(12) 0.0107(15)
    C25 0.0372(13) 0.0403(17) 0.0479(15) 0.0009(12) 0.0098(11) 0.0090(13)
    C26 0.0461(15) 0.0518(19) 0.0442(14) -0.0007(14) 0.0164(12) 0.0086(14)
    C27 0.0511(16) 0.054(2) 0.0384(14) -0.0018(15) 0.0076(12) 0.0011(14)
    C28 0.0358(13) 0.0426(16) 0.0408(13) 0.0018(12) 0.0025(10) 0.0051(13)
    C29 0.0404(14) 0.0520(19) 0.0409(14) 0.0007(13) -0.0005(11) 0.0027(13)
    C30 0.0374(13) 0.0462(17) 0.0458(14) 0.0020(12) -0.0013(11) -0.0013(13)
    C31 0.0363(12) 0.0411(17) 0.0466(14) 0.0019(12) 0.0015(11) 0.0088(13)
    C32 0.0415(14) 0.053(2) 0.0508(15) -0.0039(14) 0.0026(12) -0.0020(15)
    C33 0.0545(18) 0.065(2) 0.0650(19) -0.0119(17) -0.0017(15) -0.0051(18)
    C34 0.0471(17) 0.060(2) 0.084(2) -0.0156(17) 0.0017(16) 0.0071(19)
    C35 0.0471(16) 0.062(2) 0.0647(19) -0.0013(17) 0.0139(14) 0.0155(18)
    C36 0.0452(15) 0.053(2) 0.0455(15) 0.0037(14) 0.0013(12) 0.0069(14)
    C37 0.0486(16) 0.060(2) 0.0432(15) -0.0032(16) 0.0080(12) 0.0048(14)
    C38 0.066(2) 0.079(3) 0.079(2) -0.008(2) 0.0320(17) 0.010(2)
_geom_special_details
;
 All esds (except the esd in the dihedral angle between two l.s. planes)
 are estimated using the full covariance matrix.  The cell esds are taken
 into account individually in the estimation of esds in distances, angles
 and torsion angles; correlations between esds in cell parameters are only
 used when they are defined by crystal symmetry.  An approximate (isotropic)
 treatment of cell esds is used for estimating esds involving l.s. planes.
;
loop_
    _geom_bond_atom_site_label_1
    _geom_bond_atom_site_label_2
    _geom_bond_site_symmetry_2
    _geom_bond_distance
    _geom_bond_publ_flag
    F1 C13 . 1.332(4) ?
    F2 C14 . 1.332(4) ?
    F3 C15 . 1.341(4) ?
    F4 C16 . 1.336(4) ?
    F5 C17 . 1.339(4) ?
    F6 C32 . 1.348(3) ?
    F7 C33 . 1.331(4) ?
    F8 C34 . 1.328(4) ?
    F9 C35 . 1.338(3) ?
    F10 C36 . 1.338(4) ?
    O1 C18 . 1.354(3) ?
    O1 C2 . 1.391(4) ?
    O2 C18 . 1.184(4) ?
    O3 C37 . 1.359(4) ?
    O3 C21 . 1.395(3) ?
    O4 C37 . 1.182(4) ?
    N1 C9 . 1.323(3) ?
    N1 C1 . 1.352(4) ?
    N2 C28 . 1.313(4) ?
    N2 C20 . 1.354(3) ?
    C1 C6 . 1.411(4) ?
    C1 C2 . 1.423(4) ?
    C2 C3 . 1.347(4) ?
    C3 C4 . 1.400(5) ?
    C3 H3 . 0.9300 ?
    C4 C5 . 1.359(5) ?
    C4 H4 . 0.9300 ?
    C5 C6 . 1.411(5) ?
    C5 H5 . 0.9300 ?
    C6 C7 . 1.404(4) ?
    C7 C8 . 1.362(5) ?
    C7 H7 . 0.9300 ?
    C8 C9 . 1.405(4) ?
    C8 H8 . 0.9300 ?
    C9 C10 . 1.473(4) ?
    C10 C11 . 1.320(4) ?
    C10 H10 . 0.9300 ?
    C11 C12 . 1.443(4) ?
    C11 H11 . 0.9300 ?
    C12 C17 . 1.386(4) ?
    C12 C13 . 1.387(4) ?
    C13 C14 . 1.387(5) ?
    C14 C15 . 1.354(5) ?
    C15 C16 . 1.350(5) ?
    C16 C17 . 1.378(5) ?
    C18 C19 . 1.486(5) ?
    C19 H19A . 0.9600 ?
    C19 H19B . 0.9600 ?
    C19 H19C . 0.9600 ?
    C20 C21 . 1.406(4) ?
    C20 C25 . 1.421(3) ?
    C21 C22 . 1.354(4) ?
    C22 C23 . 1.411(4) ?
    C22 H22 . 0.9300 ?
    C23 C24 . 1.349(5) ?
    C23 H23 . 0.9300 ?
    C24 C25 . 1.412(4) ?
    C24 H24 . 0.9300 ?
    C25 C26 . 1.399(4) ?
    C26 C27 . 1.344(4) ?
    C26 H26 . 0.9300 ?
    C27 C28 . 1.415(4) ?
    C27 H27 . 0.9300 ?
    C28 C29 . 1.469(4) ?
    C29 C30 . 1.323(4) ?
    C29 H29 . 0.9300 ?
    C30 C31 . 1.454(4) ?
    C30 H30 . 0.9300 ?
    C31 C32 . 1.380(4) ?
    C31 C36 . 1.395(4) ?
    C32 C33 . 1.370(4) ?
    C33 C34 . 1.371(5) ?
    C34 C35 . 1.357(5) ?
    C35 C36 . 1.363(5) ?
    C37 C38 . 1.482(4) ?
    C38 H38A . 0.9600 ?
    C38 H38B . 0.9600 ?
    C38 H38C . 0.9600 ?
loop_
    _geom_angle_atom_site_label_1
    _geom_angle_atom_site_label_2
    _geom_angle_atom_site_label_3
    _geom_angle_site_symmetry_1
    _geom_angle_site_symmetry_3
    _geom_angle
    _geom_angle_publ_flag
    C18 O1 C2 . . 117.6(2) ?
    C37 O3 C21 . . 117.1(2) ?
    C9 N1 C1 . . 117.5(2) ?
    C28 N2 C20 . . 118.1(2) ?
    N1 C1 C6 . . 123.8(3) ?
    N1 C1 C2 . . 118.6(2) ?
    C6 C1 C2 . . 117.6(3) ?
    C3 C2 O1 . . 120.1(3) ?
    C3 C2 C1 . . 121.8(3) ?
    O1 C2 C1 . . 117.8(3) ?
    C2 C3 C4 . . 119.5(3) ?
    C2 C3 H3 . . 120.3 ?
    C4 C3 H3 . . 120.3 ?
    C5 C4 C3 . . 121.6(3) ?
    C5 C4 H4 . . 119.2 ?
    C3 C4 H4 . . 119.2 ?
    C4 C5 C6 . . 119.5(3) ?
    C4 C5 H5 . . 120.3 ?
    C6 C5 H5 . . 120.3 ?
    C7 C6 C5 . . 123.4(3) ?
    C7 C6 C1 . . 116.6(3) ?
    C5 C6 C1 . . 120.0(3) ?
    C8 C7 C6 . . 119.6(3) ?
    C8 C7 H7 . . 120.2 ?
    C6 C7 H7 . . 120.2 ?
    C7 C8 C9 . . 119.6(3) ?
    C7 C8 H8 . . 120.2 ?
    C9 C8 H8 . . 120.2 ?
    N1 C9 C8 . . 122.8(3) ?
    N1 C9 C10 . . 117.2(2) ?
    C8 C9 C10 . . 120.0(3) ?
    C11 C10 C9 . . 122.9(3) ?
    C11 C10 H10 . . 118.5 ?
    C9 C10 H10 . . 118.5 ?
    C10 C11 C12 . . 129.5(3) ?
    C10 C11 H11 . . 115.2 ?
    C12 C11 H11 . . 115.2 ?
    C17 C12 C13 . . 114.6(3) ?
    C17 C12 C11 . . 119.3(3) ?
    C13 C12 C11 . . 126.1(3) ?
    F1 C13 C14 . . 117.5(3) ?
    F1 C13 C12 . . 120.0(3) ?
    C14 C13 C12 . . 122.5(3) ?
    F2 C14 C15 . . 120.7(3) ?
    F2 C14 C13 . . 119.5(3) ?
    C15 C14 C13 . . 119.8(3) ?
    F3 C15 C16 . . 120.3(4) ?
    F3 C15 C14 . . 119.6(3) ?
    C16 C15 C14 . . 120.2(3) ?
    F4 C16 C15 . . 121.0(3) ?
    F4 C16 C17 . . 119.4(3) ?
    C15 C16 C17 . . 119.6(3) ?
    F5 C17 C16 . . 117.6(3) ?
    F5 C17 C12 . . 119.1(3) ?
    C16 C17 C12 . . 123.3(3) ?
    O2 C18 O1 . . 123.1(3) ?
    O2 C18 C19 . . 126.6(3) ?
    O1 C18 C19 . . 110.3(3) ?
    C18 C19 H19A . . 109.5 ?
    C18 C19 H19B . . 109.5 ?
    H19A C19 H19B . . 109.5 ?
    C18 C19 H19C . . 109.5 ?
    H19A C19 H19C . . 109.5 ?
    H19B C19 H19C . . 109.5 ?
    N2 C20 C21 . . 119.0(2) ?
    N2 C20 C25 . . 122.9(2) ?
    C21 C20 C25 . . 118.1(2) ?
    C22 C21 O3 . . 119.8(2) ?
    C22 C21 C20 . . 121.9(2) ?
    O3 C21 C20 . . 118.1(2) ?
    C21 C22 C23 . . 119.5(3) ?
    C21 C22 H22 . . 120.3 ?
    C23 C22 H22 . . 120.3 ?
    C24 C23 C22 . . 120.8(3) ?
    C24 C23 H23 . . 119.6 ?
    C22 C23 H23 . . 119.6 ?
    C23 C24 C25 . . 120.7(3) ?
    C23 C24 H24 . . 119.6 ?
    C25 C24 H24 . . 119.6 ?
    C26 C25 C24 . . 124.2(2) ?
    C26 C25 C20 . . 116.7(3) ?
    C24 C25 C20 . . 119.0(3) ?
    C27 C26 C25 . . 119.9(2) ?
    C27 C26 H26 . . 120.0 ?
    C25 C26 H26 . . 120.0 ?
    C26 C27 C28 . . 119.8(3) ?
    C26 C27 H27 . . 120.1 ?
    C28 C27 H27 . . 120.1 ?
    N2 C28 C27 . . 122.5(3) ?
    N2 C28 C29 . . 117.3(2) ?
    C27 C28 C29 . . 120.2(3) ?
    C30 C29 C28 . . 122.5(3) ?
    C30 C29 H29 . . 118.7 ?
    C28 C29 H29 . . 118.7 ?
    C29 C30 C31 . . 128.6(3) ?
    C29 C30 H30 . . 115.7 ?
    C31 C30 H30 . . 115.7 ?
    C32 C31 C36 . . 114.6(3) ?
    C32 C31 C30 . . 125.8(2) ?
    C36 C31 C30 . . 119.5(3) ?
    F6 C32 C33 . . 116.1(3) ?
    F6 C32 C31 . . 120.4(3) ?
    C33 C32 C31 . . 123.5(3) ?
    F7 C33 C32 . . 120.3(3) ?
    F7 C33 C34 . . 120.6(3) ?
    C32 C33 C34 . . 119.1(3) ?
    F8 C34 C35 . . 120.4(3) ?
    F8 C34 C33 . . 119.6(3) ?
    C35 C34 C33 . . 119.9(3) ?
    F9 C35 C34 . . 119.8(3) ?
    F9 C35 C36 . . 120.3(3) ?
    C34 C35 C36 . . 119.8(3) ?
    F10 C36 C35 . . 117.9(3) ?
    F10 C36 C31 . . 119.1(3) ?
    C35 C36 C31 . . 123.0(3) ?
    O4 C37 O3 . . 123.2(3) ?
    O4 C37 C38 . . 127.0(3) ?
    O3 C37 C38 . . 109.7(3) ?
    C37 C38 H38A . . 109.5 ?
    C37 C38 H38B . . 109.5 ?
    H38A C38 H38B . . 109.5 ?
    C37 C38 H38C . . 109.5 ?
    H38A C38 H38C . . 109.5 ?
    H38B C38 H38C . . 109.5 ?
loop_
    _geom_torsion_atom_site_label_1
    _geom_torsion_atom_site_label_2
    _geom_torsion_atom_site_label_3
    _geom_torsion_atom_site_label_4
    _geom_torsion_site_symmetry_1
    _geom_torsion_site_symmetry_2
    _geom_torsion_site_symmetry_3
    _geom_torsion_site_symmetry_4
    _geom_torsion
    _geom_torsion_publ_flag
    C9 N1 C1 C6 . . . . 1.4(4) ?
    C9 N1 C1 C2 . . . . -178.4(3) ?
    C18 O1 C2 C3 . . . . -115.3(3) ?
    C18 O1 C2 C1 . . . . 71.0(4) ?
    N1 C1 C2 C3 . . . . -179.1(3) ?
    C6 C1 C2 C3 . . . . 1.1(5) ?
    N1 C1 C2 O1 . . . . -5.4(4) ?
    C6 C1 C2 O1 . . . . 174.7(3) ?
    O1 C2 C3 C4 . . . . -174.1(3) ?
    C1 C2 C3 C4 . . . . -0.6(5) ?
    C2 C3 C4 C5 . . . . -0.2(6) ?
    C3 C4 C5 C6 . . . . 0.4(6) ?
    C4 C5 C6 C7 . . . . 179.7(3) ?
    C4 C5 C6 C1 . . . . 0.2(5) ?
    N1 C1 C6 C7 . . . . -0.3(5) ?
    C2 C1 C6 C7 . . . . 179.6(3) ?
    N1 C1 C6 C5 . . . . 179.3(3) ?
    C2 C1 C6 C5 . . . . -0.9(5) ?
    C5 C6 C7 C8 . . . . 179.3(3) ?
    C1 C6 C7 C8 . . . . -1.2(5) ?
    C6 C7 C8 C9 . . . . 1.5(5) ?
    C1 N1 C9 C8 . . . . -1.2(4) ?
    C1 N1 C9 C10 . . . . 177.6(3) ?
    C7 C8 C9 N1 . . . . -0.3(5) ?
    C7 C8 C9 C10 . . . . -179.0(3) ?
    N1 C9 C10 C11 . . . . 0.1(5) ?
    C8 C9 C10 C11 . . . . 178.9(3) ?
    C9 C10 C11 C12 . . . . -178.3(3) ?
    C10 C11 C12 C17 . . . . 170.0(3) ?
    C10 C11 C12 C13 . . . . -10.0(6) ?
    C17 C12 C13 F1 . . . . -178.5(3) ?
    C11 C12 C13 F1 . . . . 1.5(5) ?
    C17 C12 C13 C14 . . . . 2.4(5) ?
    C11 C12 C13 C14 . . . . -177.5(3) ?
    F1 C13 C14 F2 . . . . 0.9(5) ?
    C12 C13 C14 F2 . . . . 180.0(3) ?
    F1 C13 C14 C15 . . . . 178.9(3) ?
    C12 C13 C14 C15 . . . . -2.0(5) ?
    F2 C14 C15 F3 . . . . -1.8(6) ?
    C13 C14 C15 F3 . . . . -179.8(3) ?
    F2 C14 C15 C16 . . . . 178.6(4) ?
    C13 C14 C15 C16 . . . . 0.6(6) ?
    F3 C15 C16 F4 . . . . 1.6(7) ?
    C14 C15 C16 F4 . . . . -178.8(4) ?
    F3 C15 C16 C17 . . . . -179.5(4) ?
    C14 C15 C16 C17 . . . . 0.1(7) ?
    F4 C16 C17 F5 . . . . 0.1(6) ?
    C15 C16 C17 F5 . . . . -178.9(4) ?
    F4 C16 C17 C12 . . . . 179.4(4) ?
    C15 C16 C17 C12 . . . . 0.5(7) ?
    C13 C12 C17 F5 . . . . 177.6(3) ?
    C11 C12 C17 F5 . . . . -2.4(5) ?
    C13 C12 C17 C16 . . . . -1.7(6) ?
    C11 C12 C17 C16 . . . . 178.3(4) ?
    C2 O1 C18 O2 . . . . 14.2(4) ?
    C2 O1 C18 C19 . . . . -166.2(3) ?
    C28 N2 C20 C21 . . . . 179.8(3) ?
    C28 N2 C20 C25 . . . . 0.1(4) ?
    C37 O3 C21 C22 . . . . -112.4(3) ?
    C37 O3 C21 C20 . . . . 72.5(3) ?
    N2 C20 C21 C22 . . . . 179.0(3) ?
    C25 C20 C21 C22 . . . . -1.2(4) ?
    N2 C20 C21 O3 . . . . -6.0(4) ?
    C25 C20 C21 O3 . . . . 173.8(2) ?
    O3 C21 C22 C23 . . . . -174.5(3) ?
    C20 C21 C22 C23 . . . . 0.4(5) ?
    C21 C22 C23 C24 . . . . 0.1(5) ?
    C22 C23 C24 C25 . . . . 0.4(5) ?
    C23 C24 C25 C26 . . . . 178.8(3) ?
    C23 C24 C25 C20 . . . . -1.2(5) ?
    N2 C20 C25 C26 . . . . 1.3(4) ?
    C21 C20 C25 C26 . . . . -178.4(3) ?
    N2 C20 C25 C24 . . . . -178.6(3) ?
    C21 C20 C25 C24 . . . . 1.6(4) ?
    C24 C25 C26 C27 . . . . 179.5(3) ?
    C20 C25 C26 C27 . . . . -0.5(4) ?
    C25 C26 C27 C28 . . . . -1.6(5) ?
    C20 N2 C28 C27 . . . . -2.4(4) ?
    C20 N2 C28 C29 . . . . 176.5(2) ?
    C26 C27 C28 N2 . . . . 3.2(5) ?
    C26 C27 C28 C29 . . . . -175.7(3) ?
    N2 C28 C29 C30 . . . . -6.2(5) ?
    C27 C28 C29 C30 . . . . 172.7(3) ?
    C28 C29 C30 C31 . . . . 179.9(3) ?
    C29 C30 C31 C32 . . . . 4.7(5) ?
    C29 C30 C31 C36 . . . . -173.8(3) ?
    C36 C31 C32 F6 . . . . -179.7(3) ?
    C30 C31 C32 F6 . . . . 1.8(5) ?
    C36 C31 C32 C33 . . . . 0.7(5) ?
    C30 C31 C32 C33 . . . . -177.9(3) ?
    F6 C32 C33 F7 . . . . 0.2(5) ?
    C31 C32 C33 F7 . . . . 179.9(3) ?
    F6 C32 C33 C34 . . . . -179.1(3) ?
    C31 C32 C33 C34 . . . . 0.5(6) ?
    F7 C33 C34 F8 . . . . -1.1(6) ?
    C32 C33 C34 F8 . . . . 178.2(3) ?
    F7 C33 C34 C35 . . . . 179.7(4) ?
    C32 C33 C34 C35 . . . . -1.0(6) ?
    F8 C34 C35 F9 . . . . 1.5(6) ?
    C33 C34 C35 F9 . . . . -179.4(4) ?
    F8 C34 C35 C36 . . . . -179.0(3) ?
    C33 C34 C35 C36 . . . . 0.1(6) ?
    F9 C35 C36 F10 . . . . -0.9(5) ?
    C34 C35 C36 F10 . . . . 179.6(3) ?
    F9 C35 C36 C31 . . . . -179.3(3) ?
    C34 C35 C36 C31 . . . . 1.2(5) ?
    C32 C31 C36 F10 . . . . -180.0(3) ?
    C30 C31 C36 F10 . . . . -1.3(4) ?
    C32 C31 C36 C35 . . . . -1.6(5) ?
    C30 C31 C36 C35 . . . . 177.1(3) ?
    C21 O3 C37 O4 . . . . 13.1(4) ?
    C21 O3 C37 C38 . . . . -167.5(3) ?
data_global
_journal_date_recd_electronic     2009-09-27
_journal_date_accepted     2009-10-23
_journal_name_full     'Acta Crystallographica, Section E'
_journal_year     2009
_journal_volume     65
_journal_issue     11
_journal_page_first     o2870
_journal_page_last     o2870
_journal_paper_category     QO
_journal_coeditor_code     BT5079
_publ_contact_author_name     'Huo Yan-Ping'
_publ_contact_author_address
;
Faculty of Chemical Engineering and Light Industry
Guangdong University of Technology
Guangzhou 510006
China.
and
Key laboratory of Organofluorine Chemistry
Shanghai Institute of Organic Chemstry
Chinese Academy of Sciences
Shanghai 200032
China.
;
_publ_contact_author_email     'tigerhuo1974@yahoo.com.cn'
_publ_contact_author_fax     '86-20-39322428'
_publ_contact_author_phone     '86-20-31288169'
_publ_section_title
;
(<i>E</i>)-2-[2-(Pentafluorophenyl)ethenyl]-8-quinolyl acetate
;
loop_
    _publ_author_name
    _publ_author_address
    'Zhang, Li-Yan'
;
Department of Chemistry,
Huangshan University,
Huangshan 245041
People's Republic of China
;
    'Huo, Yan-Ping'
;
Faculty of Chemical Engineering and Light Industry
Guangdong University of Technology
Guangzhou 510006
People's Republic of China
and
Key Laboratory of Organofluorine Chemistry
Shanghai Institute of Organic Chemstry
Chinese Academy of Sciences
Shanghai 200032
People's Republic of China
;
