# Supplementary material for: (E)-2-[2-(Penta­fluoro­phen­yl)ethen­yl]-8-quinolyl acetate
Source: Acta Crystallogr Sect E Struct Rep Online. 2009 Oct 28;65(Pt 11):o2870. doi: 10.1107/S1600536809043888 (PMC2971354; doi:10.1107/S1600536809043888)
Supplement: Supplementary file 2 [file e-65-o2870-Isup2.hkl]

# 
# h,k,l, Fc-squared, Fo-squared, sigma(Fo-squared) and status flag 
# 
data_I
_shelx_title ' cd29438 in P2(1)' 
_shelx_refln_list_code          4 
_shelx_F_calc_maximum      215.19 
_exptl_crystal_F_000       768.00 
_reflns_d_resolution_high  0.7828 
 
loop_ 
 _symmetry_equiv_pos_as_xyz 
 'x, y, z' 
 '-x, y+1/2, -z' 
 
_cell_length_a    12.3149 
_cell_length_b     8.6730 
_cell_length_c    15.0491 
_cell_angle_alpha  90.000 
_cell_angle_beta   93.786 
_cell_angle_gamma  90.000 
 
_shelx_F_squared_multiplier     1.000 
 
loop_ 
 _refln_index_h 
 _refln_index_k 
 _refln_index_l 
 _refln_F_squared_calc 
 _refln_F_squared_meas 
 _refln_F_squared_sigma 
 _refln_observed_status 
   2   0   0     4805.66     4253.96    238.82 o 
   3   0   0      116.65      116.33      3.68 o 
   4   0   0      460.11      435.93     18.26 o 
   5   0   0      231.31      229.17      7.04 o 
   6   0   0     3249.54     3334.73     36.35 o 
   7   0   0      557.13      521.29     33.36 o 
   8   0   0        6.25       10.80      2.16 o 
   9   0   0      339.18      328.35     26.33 o 
  10   0   0       35.98       36.70      3.46 o 
  11   0   0      391.03      410.15     20.97 o 
  12   0   0      129.31      121.02      9.68 o 
  13   0   0       27.43       31.33      6.46 o 
  14   0   0        1.74        3.78      3.26 o 
   1   1   0     2205.42     2207.17     52.54 o 
   2   1   0     3712.42     3637.15     94.39 o 
   3   1   0      877.28      791.67     18.50 o 
   4   1   0       83.78       75.83      2.74 o 
   5   1   0      462.79      456.67     13.40 o 
   6   1   0      685.26      623.98     25.60 o 
   7   1   0      225.85      195.06      8.36 o 
   8   1   0        8.18        9.07      1.34 o 
   9   1   0       98.22       93.44      7.17 o 
  10   1   0       44.28       45.85      3.78 o 
  11   1   0      176.74      170.94      5.96 o 
  12   1   0      384.61      370.10      8.74 o 
  13   1   0       78.40       90.84      6.28 o 
  14   1   0       34.29       36.22      6.77 o 
  15   1   0       23.66       23.31      5.46 o 
   0   2   0    15337.03    14839.28     96.60 o 
   1   2   0       79.69       84.42      3.49 o 
   2   2   0    20964.12    22201.36    353.78 o 
   3   2   0     2452.13     2611.86     25.71 o 
   4   2   0     1073.24      953.01     52.09 o 
   5   2   0      885.39      826.33     35.52 o 
   6   2   0       47.67       44.89      3.96 o 
   7   2   0      515.28      494.19     18.70 o 
   8   2   0      200.86      184.67      8.94 o 
   9   2   0       70.78       63.90      3.41 o 
  10   2   0       12.23       12.27      2.11 o 
  11   2   0       91.80       94.78      4.41 o 
  12   2   0      337.93      316.40      8.15 o 
  13   2   0       21.41       23.17      3.87 o 
  14   2   0      181.07      172.83     12.83 o 
  15   2   0        3.43        6.60      3.43 o 
   1   3   0      615.04      775.82     82.92 o 
   2   3   0      604.79      564.05     16.31 o 
   3   3   0      326.17      323.70      4.36 o 
   4   3   0     3829.96     4202.19     41.98 o 
   5   3   0      943.59      923.92     47.93 o 
   6   3   0       40.85       41.72      1.75 o 
   7   3   0      252.37      222.52      4.89 o 
   8   3   0      152.69      136.62      7.40 o 
   9   3   0        1.53        1.12      1.17 o 
  10   3   0       34.18       33.21      3.04 o 
  11   3   0        8.92        9.78      2.42 o 
  12   3   0       43.54       41.21      4.55 o 
  13   3   0       11.14        8.60      2.91 o 
  14   3   0      103.89      111.17     10.69 o 
  15   3   0        8.80       11.01      5.78 o 
   0   4   0      429.36      425.42     11.37 o 
   1   4   0       61.97       71.92      8.54 o 
   2   4   0      186.27      195.53      5.53 o 
   3   4   0      846.74      945.32     22.17 o 
   4   4   0     1606.38     1793.66     12.54 o 
   5   4   0      222.46      216.40      5.08 o 
   6   4   0        9.63       10.57      1.23 o 
   7   4   0      184.73      170.20      4.38 o 
   8   4   0      357.43      357.90      7.79 o 
   9   4   0       56.00       53.52      4.54 o 
  10   4   0       16.80       13.23      3.08 o 
  11   4   0       29.34       31.21      4.20 o 
  12   4   0       11.58       12.28      2.91 o 
  13   4   0        6.57        8.54      2.74 o 
  14   4   0       11.35       14.44      3.58 o 
   1   5   0       17.77       18.56      2.68 o 
   2   5   0      493.41      538.77     15.00 o 
   3   5   0       86.81       87.59      4.31 o 
   4   5   0      496.36      507.30     11.26 o 
   5   5   0        1.52        2.67      1.02 o 
   6   5   0       32.63       37.78      2.99 o 
   7   5   0      127.00      125.20     11.84 o 
   8   5   0      210.58      181.48      8.31 o 
   9   5   0      172.85      140.59     13.57 o 
  10   5   0        0.05        0.69      3.16 o 
  11   5   0        0.91        0.73      1.69 o 
  12   5   0        0.77        1.88      1.93 o 
  13   5   0       28.37       40.19      5.22 o 
  14   5   0        5.86        8.99      3.74 o 
   0   6   0      528.79      546.01     16.83 o 
   1   6   0      311.96      372.66      9.62 o 
   2   6   0      243.03      271.83      8.02 o 
   3   6   0       68.78       73.97      4.01 o 
   4   6   0       51.58       54.45      2.76 o 
   5   6   0       30.11       33.19      5.77 o 
   6   6   0       58.25       59.34      5.42 o 
   7   6   0       91.25       89.07     11.80 o 
   8   6   0       82.87       75.47      9.74 o 
   9   6   0       74.72       81.86     10.40 o 
  10   6   0       32.59       36.45      5.24 o 
  11   6   0       14.97       14.31      3.20 o 
  12   6   0        7.49       11.00      3.35 o 
  13   6   0        3.03        4.68      3.58 o 
   1   7   0       47.35       52.98      4.25 o 
   2   7   0      142.28      158.40      9.21 o 
   3   7   0       40.66       42.78      3.50 o 
   4   7   0       19.81       21.03      4.06 o 
   5   7   0       16.72       20.27      3.87 o 
   6   7   0        0.63        1.38      2.45 o 
   7   7   0      153.46      137.13     21.08 o 
   8   7   0       24.72       23.35      4.36 o 
   9   7   0       14.79       15.23      3.82 o 
  10   7   0       31.25       37.20      5.70 o 
  11   7   0       26.90       30.33      5.58 o 
  12   7   0        3.50        7.23      4.40 o 
   0   8   0       51.12       55.81      6.35 o 
   1   8   0       16.67       16.12      2.65 o 
   2   8   0        0.55        2.95      2.11 o 
   3   8   0       16.99       16.12      3.51 o 
   4   8   0        6.48        5.94      2.72 o 
   5   8   0       80.75       93.32     29.46 o 
   6   8   0        4.95        6.91      3.03 o 
   7   8   0       24.22       26.18      4.83 o 
   8   8   0        7.22        6.26      3.35 o 
   9   8   0        0.96       -2.41      2.56 o 
  10   8   0       10.88       13.82      4.50 o 
   1   9   0        3.58        3.52      2.86 o 
   2   9   0        0.41        0.92      1.34 o 
   3   9   0        5.80        6.42      2.59 o 
   4   9   0        7.12        8.89      3.17 o 
   5   9   0       44.26       63.97     13.60 o 
   6   9   0        7.45       10.71      6.33 o 
   7   9   0       34.92       36.00      5.62 o 
   8   9   0        3.09        3.76      3.05 o 
   9   9   0        3.00        3.18      4.36 o 
   0  10   0       11.29       12.19      5.40 o 
   1  10   0       13.44       28.81      7.56 o 
   2  10   0        4.12        6.55      4.86 o 
   3  10   0       17.13        8.82     14.63 o 
   4  10   0        0.10        1.91      2.35 o 
   5  10   0       17.34       25.53      5.05 o 
   6  10   0        8.12        9.76      4.05 o 
   1  11   0        4.19        9.82      5.24 o 
 -15   0   1        1.28        1.54      2.83 o 
 -14   0   1       74.78       75.53      8.29 o 
 -13   0   1       52.73       62.01      8.60 o 
 -12   0   1     1253.95     1179.08     29.25 o 
 -11   0   1      233.03      225.25     12.18 o 
 -10   0   1      441.04      431.99     35.74 o 
  -9   0   1       77.96       81.32      8.69 o 
  -8   0   1        3.49        5.34      1.53 o 
  -7   0   1        9.59        9.17      1.64 o 
  -6   0   1        6.30        5.13      1.26 o 
  -5   0   1     1650.59     1437.80     19.69 o 
  -4   0   1     1197.37     1081.74     15.53 o 
  -3   0   1      423.98      303.77     87.18 o 
  -2   0   1     5825.34     5309.32    161.26 o 
  -1   0   1      273.23      238.79      2.98 o 
   1   0   1       32.66       30.00      4.03 o 
   2   0   1     7242.59     7362.13    189.51 o 
   3   0   1       50.75       50.65      1.93 o 
   4   0   1       48.16       53.41      3.36 o 
   5   0   1      382.30      391.44     12.62 o 
   6   0   1      200.35      184.54     13.19 o 
   7   0   1     1450.56     1575.35     64.01 o 
   8   0   1       16.55       15.05      3.32 o 
   9   0   1       16.04       15.88      2.51 o 
  10   0   1       27.90       31.13      3.32 o 
  11   0   1       25.47       27.99      3.35 o 
  12   0   1       25.00       21.50      4.68 o 
  13   0   1        9.79       16.47      4.95 o 
  14   0   1       23.96       31.37      6.13 o 
 -15   1   1       11.33       15.64      4.95 o 
 -14   1   1       39.91       40.13      5.03 o 
 -13   1   1       21.40       24.28      4.21 o 
 -12   1   1       56.85       54.28      5.05 o 
 -11   1   1      322.37      303.43     16.62 o 
 -10   1   1      239.05      229.05     10.42 o 
  -9   1   1       40.59       37.55      3.99 o 
  -8   1   1      147.40      139.36      4.44 o 
  -7   1   1      214.48      219.87      7.74 o 
  -6   1   1      717.45      733.44     13.91 o 
  -5   1   1      521.62      516.11      7.73 o 
  -4   1   1     1527.91     1489.10      8.16 o 
  -3   1   1       36.29       31.57      0.97 o 
  -2   1   1     1434.91     1505.96     11.88 o 
  -1   1   1      273.24      262.04      2.96 o 
   0   1   1      574.92      564.06     42.44 o 
   1   1   1     4044.05     4251.18     74.15 o 
   2   1   1      165.35      147.63      7.59 o 
   3   1   1     5577.01     5562.87     54.90 o 
   4   1   1      466.94      431.61      6.72 o 
   5   1   1      152.50      149.29      5.06 o 
   6   1   1     1021.48     1102.77     17.19 o 
   7   1   1      596.49      590.02      7.98 o 
   8   1   1      718.01      761.00     18.37 o 
   9   1   1       68.09       66.42      5.41 o 
  10   1   1       82.48       80.39      3.22 o 
  11   1   1       19.91       21.82      2.21 o 
  12   1   1       54.28       52.50      3.71 o 
  13   1   1       57.41       60.58      5.05 o 
  14   1   1       48.44       54.73      8.25 o 
  15   1   1        9.13        9.20      4.31 o 
 -15   2   1        3.57        3.09      3.45 o 
 -14   2   1      281.85      253.18     15.40 o 
 -13   2   1       12.40       11.35      4.69 o 
 -12   2   1        5.21        4.83      2.12 o 
 -11   2   1      198.81      200.13      6.34 o 
 -10   2   1      169.60      154.80      5.30 o 
  -9   2   1      223.54      217.31      5.96 o 
  -8   2   1       54.04       51.08      2.38 o 
  -7   2   1      136.75      136.22      4.49 o 
  -6   2   1       82.08       77.47      2.12 o 
  -5   2   1      113.33       96.55      2.21 o 
  -4   2   1     1843.33     1915.24     27.49 o 
  -3   2   1     2148.57     2159.00     37.75 o 
  -2   2   1     5863.88     6123.31     52.93 o 
  -1   2   1      819.99      848.55     42.30 o 
   0   2   1     3359.69     3127.90     27.89 o 
   1   2   1      810.80      961.43     88.94 o 
   2   2   1    46306.74    44569.66    245.25 o 
   3   2   1       11.37       13.06      0.82 o 
   4   2   1      905.60      871.75     18.17 o 
   5   2   1     1822.28     2006.99     37.05 o 
   6   2   1       46.84       42.89      2.03 o 
   7   2   1       33.78       34.42      1.88 o 
   8   2   1      252.72      240.65      7.30 o 
   9   2   1       29.78       33.16      2.25 o 
  10   2   1      117.96      112.17      4.58 o 
  11   2   1       21.30       26.55      2.83 o 
  12   2   1       15.80       16.33      3.27 o 
  13   2   1       83.17       94.60      6.11 o 
  14   2   1       72.90       76.96      8.96 o 
  15   2   1        6.86        7.90      3.88 o 
 -15   3   1       23.33       33.22      8.01 o 
 -14   3   1       42.83       36.94      7.18 o 
 -13   3   1        9.01       10.03      2.94 o 
 -12   3   1       19.04       25.77      4.33 o 
 -11   3   1       93.29       84.78      4.33 o 
 -10   3   1      134.75      128.79      5.10 o 
  -9   3   1       92.08       85.86      4.03 o 
  -8   3   1      296.81      258.76      6.43 o 
  -7   3   1       37.12       38.05      1.86 o 
  -6   3   1      245.60      256.07      6.31 o 
  -5   3   1      242.92      239.83      5.80 o 
  -4   3   1     3522.91     3731.46     44.67 o 
  -3   3   1       39.32       43.35      1.97 o 
  -2   3   1      742.54      747.38      7.80 o 
  -1   3   1       72.74       87.08     11.33 o 
   0   3   1       39.11       31.43      4.64 o 
   1   3   1     2466.85     2655.01     74.04 o 
   2   3   1     2488.39     2338.97    122.39 o 
   3   3   1      432.87      409.25      6.67 o 
   4   3   1      623.74      699.10     13.85 o 
   5   3   1      202.09      177.49      3.01 o 
   6   3   1      277.71      277.90      7.00 o 
   7   3   1      175.49      159.65      5.43 o 
   8   3   1        8.15        8.59      1.38 o 
   9   3   1       14.21       13.24      1.72 o 
  10   3   1       43.93       42.27      4.18 o 
  11   3   1       29.74       27.24      3.81 o 
  12   3   1       58.84       59.35      5.11 o 
  13   3   1       18.46       22.68      3.81 o 
  14   3   1       38.74       35.10      4.51 o 
  15   3   1       33.24       38.42      8.72 o 
 -14   4   1        6.79        7.45      4.17 o 
 -13   4   1        4.06        2.08      1.88 o 
 -12   4   1        4.49        5.87      2.82 o 
 -11   4   1       56.12       57.41      5.29 o 
 -10   4   1      152.55      143.58      8.41 o 
  -9   4   1      137.46      137.32      5.30 o 
  -8   4   1      402.94      384.25      8.26 o 
  -7   4   1       70.70       64.87      2.97 o 
  -6   4   1       45.75       43.28      2.27 o 
  -5   4   1      150.30      169.79      4.02 o 
  -4   4   1      135.76      141.23      3.58 o 
  -3   4   1     1359.36     1529.10     13.05 o 
  -2   4   1       13.44       10.97      1.82 o 
  -1   4   1      563.81      628.97     49.87 o 
   0   4   1      464.10      526.91     32.19 o 
   1   4   1       13.60       20.52      4.93 o 
   2   4   1      174.89      186.98      5.73 o 
   3   4   1      472.71      523.61     10.54 o 
   4   4   1     3305.58     3492.68     62.78 o 
   5   4   1      230.96      218.59      3.75 o 
   6   4   1        2.09        1.38      0.98 o 
   7   4   1       38.55       37.53      2.30 o 
   8   4   1       44.14       45.35      4.17 o 
   9   4   1       79.70       79.62      5.45 o 
  10   4   1       21.62       21.59      3.43 o 
  11   4   1       51.48       49.90      4.82 o 
  12   4   1        9.19        7.63      3.02 o 
  13   4   1        5.92        5.70      2.23 o 
  14   4   1        6.92        6.10      2.57 o 
 -14   5   1       13.13       15.62      4.22 o 
 -13   5   1       10.93       17.20      3.79 o 
 -12   5   1       14.68       15.06      3.48 o 
 -11   5   1        2.25        1.68      2.05 o 
 -10   5   1      186.12      180.96     16.26 o 
  -9   5   1       13.22       11.82      3.24 o 
  -8   5   1        3.11        3.67      2.43 o 
  -7   5   1        3.15        2.59      1.40 o 
  -6   5   1      220.78      222.07     16.31 o 
  -5   5   1       38.40       35.36      2.22 o 
  -4   5   1      268.28      277.62      6.77 o 
  -3   5   1      196.27      194.51      4.97 o 
  -2   5   1      746.62      866.23     15.00 o 
  -1   5   1      322.84      368.94     27.05 o 
   0   5   1      420.94      446.76      9.83 o 
   1   5   1      649.22      763.27     52.96 o 
   2   5   1      707.10      764.07     10.49 o 
   3   5   1      122.90      126.77      5.90 o 
   4   5   1      108.64      130.97      3.51 o 
   5   5   1      256.86      267.73      8.21 o 
   6   5   1      116.07      118.54      8.51 o 
   7   5   1      114.13      108.15      5.00 o 
   8   5   1       43.68       40.95      4.62 o 
   9   5   1       52.34       45.25      5.05 o 
  10   5   1        3.41        2.65      1.98 o 
  11   5   1       28.65       29.43      4.37 o 
  12   5   1        1.30        2.23      2.10 o 
  13   5   1       33.34       37.47      5.80 o 
 -13   6   1        4.32        7.68      3.84 o 
 -12   6   1       12.97       13.22      3.42 o 
 -11   6   1       88.26       80.28      9.85 o 
 -10   6   1       53.59       47.44      5.87 o 
  -9   6   1       84.56       76.86      6.20 o 
  -8   6   1       37.76       33.73      4.79 o 
  -7   6   1       38.00       35.35      4.78 o 
  -6   6   1       22.42       22.46      2.97 o 
  -5   6   1      143.35      137.52      4.91 o 
  -4   6   1       31.08       31.08      2.26 o 
  -3   6   1      179.51      200.78     14.10 o 
  -2   6   1        5.79        7.94      2.02 o 
  -1   6   1      179.34      194.37      6.85 o 
   0   6   1      407.65      440.81     42.83 o 
   1   6   1       37.38       39.39      3.13 o 
   2   6   1       17.42       21.33      2.45 o 
   3   6   1       14.12       15.28      2.15 o 
   4   6   1      109.32      108.13     10.32 o 
   5   6   1      219.16      208.65      8.80 o 
   6   6   1      309.09      310.14     32.28 o 
   7   6   1      105.00      101.74      6.56 o 
   8   6   1        5.24        3.69      2.51 o 
   9   6   1       38.36       36.75      4.87 o 
  10   6   1       68.58       61.43      5.79 o 
  11   6   1       17.88       22.40      4.09 o 
  12   6   1        2.71        6.73      2.68 o 
  13   6   1        6.23        5.83      3.85 o 
 -12   7   1        9.14       10.99      4.65 o 
 -11   7   1        8.50        9.40      3.72 o 
 -10   7   1       46.34       41.47      6.04 o 
  -9   7   1       13.81       15.47      3.88 o 
  -8   7   1        3.67        4.99      2.77 o 
  -7   7   1      100.39      102.39     18.80 o 
  -6   7   1       35.70       35.93      6.93 o 
  -5   7   1      250.01      246.40     13.52 o 
  -4   7   1        7.31        7.36      1.59 o 
  -3   7   1        4.85        3.18      1.28 o 
  -2   7   1       79.91       96.19      5.36 o 
  -1   7   1       33.34       35.66      3.97 o 
   0   7   1      178.43      157.52     25.76 o 
   1   7   1       20.73       19.22      2.92 o 
   2   7   1      145.74      156.72      7.79 o 
   3   7   1       66.27       63.18      6.84 o 
   4   7   1       25.45       32.55      8.09 o 
   5   7   1        0.62        2.63      2.03 o 
   6   7   1        8.10        8.15      2.70 o 
   7   7   1      184.90      174.94     19.85 o 
   8   7   1       26.64       28.80      4.72 o 
   9   7   1       17.51       20.65      4.29 o 
  10   7   1        5.08        8.83      3.29 o 
  11   7   1        2.89        3.68      3.20 o 
  12   7   1       17.70       24.63      5.49 o 
 -10   8   1        0.40        1.12      2.95 o 
  -9   8   1        9.58       11.83      3.87 o 
  -8   8   1        1.67        0.43      2.57 o 
  -7   8   1       45.46       57.06      6.70 o 
  -6   8   1       15.21       19.23      5.50 o 
  -5   8   1       30.31       29.39      4.97 o 
  -4   8   1        7.08        4.97      2.57 o 
  -3   8   1       67.63       69.33      4.14 o 
  -2   8   1       66.61       66.19      4.66 o 
  -1   8   1       20.81       21.41      2.65 o 
   0   8   1      223.63      236.50     15.15 o 
   1   8   1        3.79        4.07      3.09 o 
   2   8   1        4.66       10.30      2.96 o 
   3   8   1       19.64       23.28      6.86 o 
   4   8   1       27.29       35.48     10.45 o 
   5   8   1        1.29        0.94      2.13 o 
   6   8   1        6.30        2.54      2.44 o 
   7   8   1        1.98        2.11      2.34 o 
   8   8   1       21.18       22.68      4.68 o 
   9   8   1       30.22       31.02      5.52 o 
  10   8   1        9.79        9.64      3.89 o 
  -9   9   1        4.21        6.70      4.66 o 
  -8   9   1        2.58        3.91      3.52 o 
  -7   9   1       17.56       14.40      4.00 o 
  -6   9   1        7.76        6.56      3.03 o 
  -5   9   1       98.62      112.05     19.09 o 
  -4   9   1        0.76        2.99      2.65 o 
  -3   9   1       31.68       37.88     10.39 o 
  -2   9   1        2.99        7.14      2.88 o 
  -1   9   1       23.71       38.28      8.14 o 
   0   9   1        1.97        3.10      1.94 o 
   1   9   1        1.17        0.77      1.91 o 
   2   9   1      100.48       54.64     49.64 o 
   3   9   1       16.12       19.70      4.07 o 
   4   9   1       35.44       43.72      7.28 o 
   5   9   1       11.87       10.76      3.45 o 
   6   9   1        0.33        0.51      2.20 o 
   7   9   1       13.79       17.37      4.29 o 
   8   9   1        4.98        7.24      3.52 o 
   9   9   1        2.15        3.31      4.01 o 
  -6  10   1        3.64        2.13      3.13 o 
  -5  10   1        7.10       10.12      3.65 o 
  -4  10   1        1.00        0.40      3.79 o 
  -3  10   1       32.90       54.49     10.92 o 
  -2  10   1        7.80       15.76      5.96 o 
  -1  10   1       12.72       20.32      4.71 o 
   0  10   1       15.54       23.42      6.80 o 
   1  10   1        7.02       15.94      5.18 o 
   2  10   1       10.18        9.48      4.43 o 
   3  10   1        4.44        1.67      3.94 o 
   4  10   1        1.19        0.14      1.32 o 
   5  10   1        2.66        2.17      2.72 o 
   6  10   1        6.30        4.19      3.43 o 
  -1  11   1       15.06       29.60      9.16 o 
   0  11   1        8.32        6.92      5.69 o 
   1  11   1        1.23        5.67      5.86 o 
 -15   0   2        0.37       -0.31      2.55 o 
 -14   0   2       42.35       37.66      7.11 o 
 -13   0   2       42.31       44.45      7.68 o 
 -12   0   2      635.51      585.12     20.63 o 
 -11   0   2        6.26        9.18      3.90 o 
 -10   0   2       23.35       20.48      4.61 o 
  -9   0   2       36.90       32.95      4.97 o 
  -8   0   2        7.61        6.14      1.58 o 
  -7   0   2       58.05       57.26      3.07 o 
  -6   0   2     2422.19     2314.82     74.55 o 
  -5   0   2       33.80       38.66      2.72 o 
  -4   0   2      303.11      282.18      4.91 o 
  -3   0   2     7403.17     6927.56     34.34 o 
  -2   0   2     2022.20     1988.74     26.67 o 
  -1   0   2        4.72        5.04      0.93 o 
   0   0   2    13163.65    12282.80    147.66 o 
   1   0   2      202.52      196.47      7.14 o 
   2   0   2      640.71      645.05     61.97 o 
   3   0   2        1.82        3.19      0.75 o 
   4   0   2      361.19      367.85      5.99 o 
   5   0   2     1540.43     1487.94     16.92 o 
   6   0   2      949.24      984.27     32.67 o 
   7   0   2     4038.65     4229.41     68.85 o 
   8   0   2        2.20        3.50      1.56 o 
   9   0   2        6.69        9.17      2.05 o 
  10   0   2      108.12      114.08     10.34 o 
  11   0   2       14.47       19.42      3.94 o 
  12   0   2       15.17       18.44      4.61 o 
  13   0   2       24.53       20.24      5.32 o 
 -15   1   2        3.14        4.73      2.48 o 
 -14   1   2        2.44        3.05      2.11 o 
 -13   1   2       66.24       56.78      5.43 o 
 -12   1   2      345.87      323.67     10.95 o 
 -11   1   2       75.05       74.52      5.40 o 
 -10   1   2      387.75      340.82     14.99 o 
  -9   1   2      172.09      156.98      5.69 o 
  -8   1   2       33.89       36.42      2.03 o 
  -7   1   2       76.14       74.55      5.42 o 
  -6   1   2      297.17      294.89      5.16 o 
  -5   1   2     1094.83     1034.82     14.15 o 
  -4   1   2     1104.32     1041.93     13.57 o 
  -3   1   2      946.71      925.37     10.05 o 
  -2   1   2     1076.12     1088.87     15.10 o 
  -1   1   2       62.77       66.44      1.86 o 
   0   1   2     3384.69     3612.67    113.64 o 
   1   1   2      734.10      734.42      7.27 o 
   2   1   2     2577.76     2670.10     34.76 o 
   3   1   2      101.62       95.70      2.71 o 
   4   1   2      108.66      102.04      2.29 o 
   5   1   2       62.09       54.81      1.93 o 
   6   1   2      972.61     1084.72      9.12 o 
   7   1   2      363.41      369.21      5.52 o 
   8   1   2      101.09       93.86      3.10 o 
   9   1   2        1.89        2.31      1.05 o 
  10   1   2      121.03      118.99      4.44 o 
  11   1   2        2.45        2.12      1.20 o 
  12   1   2       47.50       48.93      4.38 o 
  13   1   2       33.92       38.35      4.33 o 
  14   1   2        2.33        3.10      3.16 o 
 -15   2   2        0.01        1.31      3.09 o 
 -14   2   2      182.33      184.69     13.39 o 
 -13   2   2       18.53       26.17      6.20 o 
 -12   2   2       48.18       51.84      4.97 o 
 -11   2   2       31.54       28.41      2.85 o 
 -10   2   2      630.99      577.12     15.83 o 
  -9   2   2      243.24      225.50      8.19 o 
  -8   2   2      130.78      117.31      4.26 o 
  -7   2   2      662.72      633.54     15.45 o 
  -6   2   2      688.83      730.52     21.00 o 
  -5   2   2      127.74      140.62      4.76 o 
  -4   2   2      656.89      648.98     13.77 o 
  -3   2   2      198.50      204.95      3.80 o 
  -2   2   2      411.25      366.05      5.70 o 
  -1   2   2     1418.20     1351.96     28.88 o 
   0   2   2      558.54      582.18     44.45 o 
   1   2   2     1258.61     1195.31     21.11 o 
   2   2   2    36841.50    36670.11    139.90 o 
   3   2   2     3709.07     3643.74     50.48 o 
   4   2   2     1054.68     1087.21     17.53 o 
   5   2   2     2150.01     2341.65     46.14 o 
   6   2   2      139.60      135.00      3.47 o 
   7   2   2      298.31      285.22      8.93 o 
   8   2   2       69.40       67.45      2.75 o 
   9   2   2      171.27      165.35      4.36 o 
  10   2   2        4.17        4.71      1.44 o 
  11   2   2       21.62       22.88      2.66 o 
  12   2   2        6.56        4.23      3.29 o 
  13   2   2       22.82       25.31      3.91 o 
  14   2   2        2.60        2.95      2.17 o 
  15   2   2       14.14       19.82      5.94 o 
 -15   3   2        1.83        3.16      4.50 o 
 -14   3   2       11.72       13.00      4.38 o 
 -13   3   2      135.29      149.01     12.12 o 
 -12   3   2        4.64        5.41      1.79 o 
 -11   3   2      171.21      161.53      5.94 o 
 -10   3   2      108.63       97.81      4.60 o 
  -9   3   2      573.15      526.65      9.75 o 
  -8   3   2      261.64      259.80      5.46 o 
  -7   3   2      656.66      617.43     10.79 o 
  -6   3   2      127.56      105.90      4.80 o 
  -5   3   2      301.78      342.89      5.62 o 
  -4   3   2      899.17      943.79     13.52 o 
  -3   3   2      313.82      310.08      5.21 o 
  -2   3   2      154.04      149.39      3.86 o 
  -1   3   2      578.51      605.19     19.07 o 
   0   3   2     1009.46      981.36     35.79 o 
   1   3   2     1849.95     1860.10     52.57 o 
   2   3   2     3256.34     3268.74     79.47 o 
   3   3   2     1196.74     1263.57      9.94 o 
   4   3   2      224.55      220.74      3.57 o 
   5   3   2      447.41      394.21     14.20 o 
   6   3   2      143.43      144.75      3.49 o 
   7   3   2      253.76      249.76      8.69 o 
   8   3   2       53.16       57.89      4.64 o 
   9   3   2       76.35       80.64      5.54 o 
  10   3   2        0.65       -0.08      1.25 o 
  11   3   2       59.46       54.66      4.83 o 
  12   3   2       11.55       13.93      3.11 o 
  13   3   2       14.03       11.63      2.92 o 
  14   3   2       34.64       35.06      7.96 o 
 -14   4   2        3.05        4.91      3.63 o 
 -13   4   2        2.28        3.80      3.58 o 
 -12   4   2       15.33       16.32      3.20 o 
 -11   4   2        4.97        5.75      2.41 o 
 -10   4   2      176.98      170.90      6.14 o 
  -9   4   2      319.53      293.56     16.53 o 
  -8   4   2       84.45       86.29      3.55 o 
  -7   4   2      350.89      361.94      7.99 o 
  -6   4   2       27.49       33.04      3.11 o 
  -5   4   2       98.04      106.65      3.33 o 
  -4   4   2      102.59       95.73      3.36 o 
  -3   4   2       90.15       82.83      5.33 o 
  -2   4   2     2028.25     2085.54     21.01 o 
  -1   4   2      232.91      244.07      9.36 o 
   0   4   2        9.88        4.78      2.58 o 
   1   4   2      460.72      471.18     13.37 o 
   2   4   2     4031.36     4555.40    127.46 o 
   3   4   2      880.98      990.56     17.95 o 
   4   4   2     6494.67     6899.86     66.56 o 
   5   4   2      553.44      517.81      5.79 o 
   6   4   2      220.21      199.78      9.11 o 
   7   4   2       24.63       26.53      2.67 o 
   8   4   2       41.73       39.41      3.29 o 
   9   4   2       56.84       59.80      3.88 o 
  10   4   2       58.72       50.69      4.74 o 
  11   4   2        6.43        8.70      2.69 o 
  12   4   2        1.87        0.64      1.96 o 
  13   4   2        0.45        1.16      1.85 o 
  14   4   2       19.90       18.98      3.92 o 
 -14   5   2       22.48       28.63      5.75 o 
 -13   5   2        4.27        7.44      2.67 o 
 -12   5   2        4.33        4.79      2.23 o 
 -11   5   2        2.57        4.04      2.53 o 
 -10   5   2       14.31       13.19      3.33 o 
  -9   5   2      141.10      148.22     10.57 o 
  -8   5   2      159.14      155.26      5.77 o 
  -7   5   2       30.81       33.71      2.58 o 
  -6   5   2      221.31      225.13      6.22 o 
  -5   5   2        6.83        8.48      1.43 o 
  -4   5   2       54.24       59.31      2.96 o 
  -3   5   2      164.19      189.85      5.13 o 
  -2   5   2      566.17      592.35     12.37 o 
  -1   5   2       45.38       53.06      3.72 o 
   0   5   2      547.99      536.00     25.45 o 
   1   5   2       79.44       94.39      7.07 o 
   2   5   2      244.89      247.50      5.73 o 
   3   5   2      486.08      504.71     16.94 o 
   4   5   2       19.96       24.86      1.76 o 
   5   5   2       15.27       12.65      2.77 o 
   6   5   2       70.79       64.90      3.80 o 
   7   5   2        8.43       10.04      2.12 o 
   8   5   2       39.59       37.28      3.59 o 
   9   5   2      233.62      188.48      8.51 o 
  10   5   2        3.03        2.54      2.03 o 
  11   5   2        1.64        1.54      2.03 o 
  12   5   2        0.69        0.20      1.80 o 
  13   5   2        0.30        1.55      2.06 o 
 -13   6   2       13.05       13.78      4.44 o 
 -12   6   2        2.69        4.07      3.07 o 
 -11   6   2       28.36       28.32      5.09 o 
 -10   6   2        3.56        4.16      2.58 o 
  -9   6   2       32.49       37.84      5.88 o 
  -8   6   2      111.58      112.22     12.56 o 
  -7   6   2      278.31      291.12     21.34 o 
  -6   6   2      305.37      298.61     11.34 o 
  -5   6   2       15.77       18.64      2.11 o 
  -4   6   2       18.17       21.48      2.29 o 
  -3   6   2       11.89       13.81      1.96 o 
  -2   6   2       98.92      101.41      8.19 o 
  -1   6   2       85.76       99.23      5.07 o 
   0   6   2      148.60      131.32      6.34 o 
   1   6   2       28.50       27.99      2.34 o 
   2   6   2      274.68      296.59     15.33 o 
   3   6   2       34.01       33.03      4.06 o 
   4   6   2      118.86      118.78     12.04 o 
   5   6   2       26.46       29.05      4.13 o 
   6   6   2      470.99      428.91     12.79 o 
   7   6   2      131.69      127.93      7.39 o 
   8   6   2       22.54       20.79      3.90 o 
   9   6   2       26.32       20.57      3.71 o 
  10   6   2        0.97       -0.32      1.72 o 
  11   6   2       18.71       19.36      3.76 o 
  12   6   2        7.08        9.29      2.86 o 
 -12   7   2        8.32        8.66      4.68 o 
 -11   7   2       36.42       50.66     15.16 o 
 -10   7   2       13.13       15.41      4.14 o 
  -9   7   2        1.32        1.51      2.51 o 
  -8   7   2       16.53       16.37      5.50 o 
  -7   7   2       38.48       35.28      5.57 o 
  -6   7   2       34.26       33.06      5.08 o 
  -5   7   2      127.47      122.56      7.35 o 
  -4   7   2       58.22       56.96      4.07 o 
  -3   7   2       28.50       26.28      2.71 o 
  -2   7   2       34.30       33.95      3.63 o 
  -1   7   2       78.70       83.50      6.41 o 
   0   7   2      271.35      312.68     35.58 o 
   1   7   2       31.37       26.26      7.94 o 
   2   7   2        8.54       14.73      3.12 o 
   3   7   2       37.36       41.60      5.00 o 
   4   7   2       12.07       13.83      3.31 o 
   5   7   2       31.45       27.92      4.30 o 
   6   7   2        1.23        3.26      2.41 o 
   7   7   2       92.69       93.08      6.84 o 
   8   7   2        7.19        9.71      3.11 o 
   9   7   2       17.06       16.99      4.00 o 
  10   7   2        7.71       13.50      3.95 o 
  11   7   2        3.25        3.39      2.31 o 
 -10   8   2        4.55        5.00      3.61 o 
  -9   8   2        1.68        4.60      3.23 o 
  -8   8   2        3.09        6.96      5.39 o 
  -7   8   2       53.56       56.95     13.37 o 
  -6   8   2        8.69       10.12      3.55 o 
  -5   8   2       61.79       60.45     10.07 o 
  -4   8   2       97.65      106.85     14.31 o 
  -3   8   2        6.98        5.72      1.62 o 
  -2   8   2       11.11       14.50      2.75 o 
  -1   8   2       20.22       22.67      2.75 o 
   0   8   2       20.82       24.49      7.33 o 
   1   8   2      147.93      121.99     29.06 o 
   2   8   2       36.57       27.28     17.96 o 
   3   8   2        8.39        8.14      2.90 o 
   4   8   2       16.76       22.67      4.71 o 
   5   8   2       38.04       46.66      5.57 o 
   6   8   2        0.25        0.51      2.05 o 
   7   8   2       46.57       45.98      7.75 o 
   8   8   2       18.29       15.69      3.75 o 
   9   8   2        3.67        5.09      3.38 o 
  10   8   2        2.15        2.51      3.50 o 
  -9   9   2       16.81       21.51      6.07 o 
  -8   9   2        1.88       -0.53      3.12 o 
  -7   9   2       78.66       84.45      8.00 o 
  -6   9   2        2.52        2.10      2.49 o 
  -5   9   2       90.13      103.80     13.55 o 
  -4   9   2        2.21        1.93      2.92 o 
  -3   9   2        6.92       10.35      3.25 o 
  -1   9   2       16.39       14.44      2.93 o 
   0   9   2       17.47       20.58      5.98 o 
   1   9   2        4.70        6.92      3.00 o 
   2   9   2        7.24        4.04      1.53 o 
   3   9   2        8.47        3.97      5.68 o 
   4   9   2        9.24       12.03      3.54 o 
   5   9   2       25.16       27.23      4.72 o 
   6   9   2        1.64        2.84      2.63 o 
   7   9   2        0.60       -0.04      2.32 o 
   8   9   2        1.90        0.26      3.01 o 
  -6  10   2        8.98        6.55      3.89 o 
  -5  10   2       16.53       27.57      8.88 o 
  -4  10   2        1.49        4.70      4.73 o 
  -3  10   2        1.23        4.05      4.25 o 
  -2  10   2        8.78       13.51      5.65 o 
   0  10   2       58.62       76.00     10.85 o 
   1  10   2       27.98       32.73     12.18 o 
   2  10   2       19.55       11.88      8.48 o 
   3  10   2       27.28        8.55     11.25 o 
   4  10   2        1.63        0.05      0.77 o 
   5  10   2        2.84        3.48      2.98 o 
   6  10   2        7.30        6.87      3.83 o 
  -1  11   2       10.41       19.18      8.91 o 
 -15   0   3       34.36       33.12      6.52 o 
 -14   0   3       19.09       19.91      5.29 o 
 -13   0   3        7.59        9.64      4.11 o 
 -12   0   3      995.19      881.15     25.33 o 
 -11   0   3      160.03      165.77     10.65 o 
 -10   0   3      156.33      158.94      9.65 o 
  -9   0   3      278.56      259.27     16.32 o 
  -8   0   3        2.06        5.85      1.56 o 
  -7   0   3       27.47       26.36      3.78 o 
  -6   0   3      105.19       98.92      3.81 o 
  -5   0   3     1857.06     1899.49     15.59 o 
  -4   0   3     1599.04     1640.76     43.08 o 
  -3   0   3     1895.26     1888.80     15.29 o 
  -2   0   3       12.20        9.77      1.12 o 
  -1   0   3     2899.47     2941.63     21.51 o 
   0   0   3       15.03       13.07      0.77 o 
   1   0   3     3105.48     2907.92     23.80 o 
   2   0   3     3018.34     2901.25     33.74 o 
   3   0   3       49.24       48.79      8.51 o 
   4   0   3      521.02      556.35     38.86 o 
   5   0   3      299.92      342.42      6.67 o 
   6   0   3      440.36      447.80      8.26 o 
   7   0   3      307.73      305.31      9.39 o 
   8   0   3       35.87       37.08      3.17 o 
   9   0   3       28.33       28.32      3.08 o 
  10   0   3       29.61       26.42      3.94 o 
  11   0   3        0.51        1.68      1.58 o 
  12   0   3        9.60       10.24      2.54 o 
  13   0   3        1.14       -0.78      2.51 o 
 -15   1   3        4.93        6.75      2.33 o 
 -14   1   3        1.00        1.84      2.01 o 
 -13   1   3       16.52       15.63      3.56 o 
 -12   1   3       30.43       39.65      4.92 o 
 -11   1   3      183.31      158.81      7.36 o 
 -10   1   3      349.31      308.85      7.30 o 
  -9   1   3       28.99       28.15      2.55 o 
  -8   1   3      326.57      314.49     13.97 o 
  -7   1   3      131.85      129.01      6.58 o 
  -6   1   3      225.18      209.13      9.75 o 
  -5   1   3     1341.98     1270.64     48.40 o 
  -4   1   3     2373.98     2275.69     81.58 o 
  -3   1   3      986.28      995.53      9.73 o 
  -2   1   3     6718.26     6808.34     54.59 o 
  -1   1   3       43.30       36.79      1.00 o 
   0   1   3      405.79      386.24      8.51 o 
   1   1   3     5867.38     6563.50    189.49 o 
   2   1   3       34.24       41.38      0.87 o 
   3   1   3     1431.42     1491.54     32.41 o 
   4   1   3     1230.18     1293.48     26.51 o 
   5   1   3     1674.80     1804.90     14.31 o 
   6   1   3      310.24      340.29      5.03 o 
   7   1   3       76.18       87.57      2.89 o 
   8   1   3     1025.17     1114.80     27.00 o 
   9   1   3       21.59       23.10      2.05 o 
  10   1   3        7.51        8.29      1.48 o 
  11   1   3       21.24       27.54      2.71 o 
  12   1   3        4.07        4.27      1.71 o 
  13   1   3       23.02       22.37      3.63 o 
  14   1   3        3.97        2.37      3.30 o 
 -15   2   3        0.25        5.03      3.39 o 
 -14   2   3       69.30       77.20      5.97 o 
 -13   2   3       77.47       84.09      6.10 o 
 -12   2   3        0.42        2.18      2.08 o 
 -11   2   3      245.78      248.36      7.17 o 
 -10   2   3      847.39      728.42     20.03 o 
  -9   2   3      157.46      152.69      5.27 o 
  -8   2   3      281.54      251.39      6.18 o 
  -7   2   3      806.43      801.22     10.67 o 
  -6   2   3      587.63      633.43     16.60 o 
  -5   2   3      151.44      138.74      6.61 o 
  -4   2   3     1044.16     1090.41     21.21 o 
  -3   2   3      579.08      539.48      6.59 o 
  -2   2   3      147.82      140.45     12.45 o 
  -1   2   3      559.84      518.25     17.04 o 
   0   2   3     5174.21     5358.24    166.26 o 
   1   2   3     1248.66     1303.21     35.10 o 
   2   2   3     3179.21     3467.85     39.36 o 
   3   2   3     2312.79     2485.32     58.90 o 
   4   2   3     2424.62     2526.65     30.74 o 
   5   2   3      465.56      519.65      5.95 o 
   6   2   3       59.88       62.89      2.32 o 
   7   2   3       26.23       31.74      1.96 o 
   8   2   3      175.08      176.25      4.30 o 
   9   2   3      304.66      287.59      6.92 o 
  10   2   3       57.27       64.37      3.65 o 
  11   2   3        2.79        3.86      1.58 o 
  12   2   3       18.61       16.41      3.27 o 
  13   2   3        7.40        8.35      2.62 o 
  14   2   3        3.46        6.52      2.38 o 
 -15   3   3        6.44        4.48      4.99 o 
 -14   3   3       28.62       18.73      5.39 o 
 -13   3   3        5.57        7.07      2.37 o 
 -12   3   3        4.60        8.60      2.07 o 
 -11   3   3       24.30       24.21      2.98 o 
 -10   3   3       75.49       75.89      4.26 o 
  -9   3   3      306.34      273.74      6.01 o 
  -8   3   3        7.66        6.35      1.49 o 
  -7   3   3      288.87      280.69     10.10 o 
  -6   3   3       60.18       67.74      2.79 o 
  -5   3   3      502.01      513.41      7.07 o 
  -4   3   3      366.11      346.87      5.97 o 
  -3   3   3      499.32      486.91      6.89 o 
  -2   3   3     1007.94     1038.00     19.76 o 
  -1   3   3      359.28      354.69      6.98 o 
   0   3   3     1318.52     1396.00     62.39 o 
   1   3   3      877.36      938.62     21.51 o 
   2   3   3       73.33       70.06      3.20 o 
   3   3   3       18.80       17.14      0.90 o 
   4   3   3      613.44      630.32     17.23 o 
   5   3   3      154.06      143.32      3.82 o 
   6   3   3        3.12        2.27      0.92 o 
   7   3   3      186.15      184.82      5.62 o 
   8   3   3       17.69       16.88      2.25 o 
   9   3   3       38.55       39.16      3.18 o 
  10   3   3       47.36       51.18      3.50 o 
  11   3   3       49.04       43.56      4.53 o 
  12   3   3       27.40       26.32      3.98 o 
  13   3   3       14.83       14.33      3.13 o 
  14   3   3       17.25       14.48      3.40 o 
 -14   4   3        8.24       10.73      4.87 o 
 -13   4   3        8.33        6.34      3.42 o 
 -12   4   3        5.23        2.45      2.32 o 
 -11   4   3        2.03        1.33      1.51 o 
 -10   4   3        9.97        7.31      2.03 o 
  -9   4   3      173.05      179.42      5.28 o 
  -8   4   3      492.37      473.51      8.57 o 
  -7   4   3      107.21      106.63      3.79 o 
  -6   4   3      180.09      173.96      4.58 o 
  -5   4   3       49.45       55.02      2.63 o 
  -4   4   3       17.63       18.70      2.22 o 
  -3   4   3      335.41      336.62      7.42 o 
  -2   4   3      391.26      382.96      8.57 o 
  -1   4   3      313.04      286.09     28.28 o 
   0   4   3      305.01      310.09     15.63 o 
   1   4   3      128.48      139.21      4.64 o 
   2   4   3      619.76      660.98     35.02 o 
   3   4   3      771.99      752.52     26.67 o 
   4   4   3     7896.44     8430.98     63.36 o 
   5   4   3      177.43      219.24     46.25 o 
   6   4   3        8.83        9.91      2.11 o 
   7   4   3       83.71       85.78      4.19 o 
   8   4   3      132.87      120.08      5.27 o 
   9   4   3       76.86       69.46      4.34 o 
  10   4   3      121.03      108.84      6.35 o 
  11   4   3       85.45       75.39      5.59 o 
  12   4   3       15.58       13.92      3.26 o 
  13   4   3        2.88        4.16      2.03 o 
  14   4   3        0.97        3.59      2.59 o 
 -13   5   3       24.84       26.90      4.70 o 
 -12   5   3        6.32       11.59      3.58 o 
 -11   5   3       34.70       32.89      4.95 o 
 -10   5   3        7.70        5.69      2.55 o 
  -9   5   3       48.52       51.12      4.06 o 
  -8   5   3       19.52       20.25      2.36 o 
  -7   5   3      183.82      199.23      5.44 o 
  -6   5   3       53.27       62.64      3.19 o 
  -5   5   3      168.84      182.56      4.84 o 
  -4   5   3      148.60      163.05      4.93 o 
  -3   5   3      330.20      333.24      6.78 o 
  -2   5   3     1222.83     1251.03     11.60 o 
  -1   5   3      149.49      156.22      6.42 o 
   0   5   3       92.62       92.48      3.66 o 
   1   5   3       98.81       95.27      6.46 o 
   2   5   3      105.75      142.17     15.43 o 
   3   5   3      520.01      552.65     12.52 o 
   4   5   3      299.48      267.16     15.68 o 
   5   5   3      134.07      128.77      5.18 o 
   6   5   3       28.47       22.69      2.76 o 
   7   5   3       40.87       44.21      7.08 o 
   8   5   3        2.48        3.94      1.71 o 
   9   5   3      117.77       99.73      6.35 o 
  10   5   3       11.75       12.74      3.13 o 
  11   5   3       11.33       14.45      3.02 o 
  12   5   3        0.12        3.88      2.05 o 
  13   5   3        2.59        3.22      2.37 o 
 -13   6   3        2.77        5.23      4.20 o 
 -12   6   3        2.35        0.97      3.01 o 
 -11   6   3        2.15       -0.16      2.51 o 
 -10   6   3        4.61        6.35      3.09 o 
  -9   6   3       35.81       41.90      5.72 o 
  -8   6   3      111.57      118.42      5.73 o 
  -7   6   3      132.63      155.54     12.39 o 
  -6   6   3       97.56       92.02      4.09 o 
  -5   6   3      260.36      284.85     12.54 o 
  -4   6   3        4.65        3.42      1.35 o 
  -3   6   3      223.87      250.17      6.57 o 
  -2   6   3      108.57      111.74      4.80 o 
  -1   6   3       34.73       40.78      3.03 o 
   0   6   3       35.64       32.52      2.63 o 
   1   6   3      272.21      237.92     49.01 o 
   2   6   3       48.94       44.56      4.07 o 
   3   6   3      135.21      146.73      6.86 o 
   4   6   3       50.86       61.57     12.42 o 
   5   6   3      174.54      162.77      7.69 o 
   6   6   3      586.43      553.82     14.85 o 
   7   6   3       90.77       88.43      6.25 o 
   8   6   3        9.50        9.47      2.90 o 
   9   6   3       30.70       30.24      4.46 o 
  10   6   3        3.88        6.55      2.51 o 
  11   6   3       32.45       32.91      4.76 o 
  12   6   3        2.38        1.81      2.18 o 
 -12   7   3       21.55       34.04      6.68 o 
 -11   7   3        3.65        4.58      3.74 o 
 -10   7   3        3.08        3.09      3.17 o 
  -9   7   3        2.66        2.33      2.57 o 
  -8   7   3       32.89       34.71      5.45 o 
  -7   7   3       21.72       19.63      6.77 o 
  -6   7   3       48.65       50.17      4.16 o 
  -5   7   3      177.01      196.84      9.05 o 
  -4   7   3       91.02       97.01      4.37 o 
  -3   7   3       62.70       64.46      3.69 o 
  -2   7   3      113.64      118.34      4.93 o 
  -1   7   3      216.60      207.78     15.89 o 
   0   7   3      452.91      450.56     53.80 o 
   1   7   3      121.66      112.63     27.25 o 
   2   7   3       64.01       49.51     22.07 o 
   3   7   3       34.22       41.00      5.12 o 
   4   7   3      172.58      189.02     18.90 o 
   5   7   3       73.63       85.50      8.01 o 
   6   7   3      100.15       92.26      8.32 o 
   7   7   3       29.50       25.42      4.41 o 
   8   7   3        3.75        7.82      3.05 o 
   9   7   3        2.34        4.20      2.65 o 
  10   7   3        3.51        2.69      2.26 o 
  11   7   3        0.77        0.23      2.49 o 
 -10   8   3        3.88        5.71      3.86 o 
  -9   8   3        0.57        1.38      2.74 o 
  -8   8   3       19.39       19.94      4.62 o 
  -7   8   3       22.92       24.45      4.66 o 
  -6   8   3       15.22       14.17      5.16 o 
  -5   8   3       94.90      112.65     13.67 o 
  -4   8   3       75.57       78.83      4.31 o 
  -3   8   3       55.47       55.58      3.60 o 
  -2   8   3       23.34       21.39      4.59 o 
  -1   8   3       49.99       47.86      8.59 o 
   0   8   3       24.60       21.55      5.55 o 
   1   8   3       15.94       12.72      6.06 o 
   2   8   3      283.71      208.06     89.02 o 
   3   8   3       46.52       33.06     21.10 o 
   4   8   3       54.48       51.64      7.03 o 
   5   8   3        6.35        9.41      3.11 o 
   6   8   3        0.19        0.13      2.10 o 
   7   8   3        7.18        8.05      2.99 o 
   8   8   3       69.65       57.97      6.63 o 
   9   8   3       17.56       18.87      4.20 o 
  10   8   3        0.04       -1.03      3.39 o 
  -8   9   3        2.05        2.15      3.67 o 
  -7   9   3        5.56       -0.49      3.13 o 
  -6   9   3        8.55        9.44      3.29 o 
  -5   9   3       21.61       28.37      4.94 o 
  -4   9   3       15.56       26.43      7.39 o 
  -3   9   3       34.57       30.57      5.19 o 
  -2   9   3        6.18        5.31      1.94 o 
  -1   9   3        2.29        3.81      2.46 o 
   0   9   3      204.36      198.13     46.94 o 
   1   9   3       16.31       18.49      3.36 o 
   2   9   3       36.80       20.90     12.52 o 
   3   9   3       44.18       18.87     27.80 o 
   4   9   3        9.08        0.04      7.99 o 
   5   9   3       13.80       16.64      3.90 o 
   6   9   3        0.44       -0.55      2.74 o 
   7   9   3        2.69        2.38      2.33 o 
   8   9   3        7.97        9.00      4.00 o 
  -6  10   3        0.71       -3.76      5.39 o 
  -5  10   3        2.52        5.12      5.90 o 
  -4  10   3        2.54        6.74      4.94 o 
  -3  10   3        5.69        6.04      4.70 o 
  -2  10   3        4.64        3.87      2.53 o 
   0  10   3      102.13       80.77      6.66 o 
   1  10   3       44.90       46.73     22.56 o 
   2  10   3       20.02       16.51     12.42 o 
   3  10   3       17.99        5.90      9.36 o 
   4  10   3        3.34        0.03      1.68 o 
   5  10   3        3.42        0.03      7.06 o 
   6  10   3        5.66        7.93      4.40 o 
 -15   0   4        1.03       -1.78      2.68 o 
 -14   0   4        1.87        2.88      2.82 o 
 -13   0   4       13.75       10.61      4.13 o 
 -12   0   4      500.58      444.30     18.20 o 
 -11   0   4      188.15      170.77     11.05 o 
 -10   0   4       91.83       98.43      7.88 o 
  -9   0   4       98.83       80.64      6.51 o 
  -8   0   4       52.94       46.29      4.36 o 
  -7   0   4     1556.71     1736.74     48.96 o 
  -6   0   4      427.39      462.16     18.41 o 
  -5   0   4     1889.73     2075.96     43.19 o 
  -4   0   4       53.49       53.58      2.85 o 
  -3   0   4       23.89       22.19      1.79 o 
  -2   0   4       97.12       99.11      3.23 o 
  -1   0   4      294.94      301.40      3.96 o 
   0   0   4       65.40       60.83      1.67 o 
   1   0   4     1406.16     1309.45     14.82 o 
   2   0   4     4839.89     4153.60    168.09 o 
   3   0   4      117.67      100.99      3.22 o 
   4   0   4      146.18      146.69      4.20 o 
   5   0   4      109.90      119.89      5.41 o 
   6   0   4      400.53      426.24     10.27 o 
   7   0   4      649.44      719.10     11.75 o 
   8   0   4       28.48       31.71      3.13 o 
   9   0   4       39.25       45.66      3.54 o 
  10   0   4        1.47        0.58      1.53 o 
  11   0   4       15.02       17.93      2.94 o 
  12   0   4        3.84        5.49      3.06 o 
  13   0   4       10.97       11.22      3.86 o 
 -15   1   4        2.23        4.88      2.59 o 
 -14   1   4       32.26       36.48      4.87 o 
 -13   1   4       66.72       66.90      5.57 o 
 -12   1   4       84.97       81.02      5.79 o 
 -11   1   4       72.01       67.43      5.16 o 
 -10   1   4       63.98       56.96      4.35 o 
  -9   1   4      101.33       80.37      7.69 o 
  -8   1   4       37.36       31.95      4.08 o 
  -7   1   4      302.80      304.70     13.71 o 
  -6   1   4     1473.46     1596.93     29.47 o 
  -5   1   4     1020.81     1091.18     19.33 o 
  -4   1   4      262.58      271.93      5.09 o 
  -3   1   4     1109.62     1116.99     23.93 o 
  -2   1   4     1310.17     1311.45     12.38 o 
  -1   1   4     2344.53     2215.41     29.74 o 
   0   1   4     3024.05     3049.27     48.13 o 
   1   1   4     1780.57     1825.01     39.40 o 
   2   1   4      525.89      506.89      4.20 o 
   3   1   4      784.61      760.14     14.65 o 
   4   1   4      698.63      686.65      9.93 o 
   5   1   4     2197.62     2309.88     44.50 o 
   6   1   4      696.41      768.07      8.04 o 
   7   1   4      477.29      511.01      7.01 o 
   8   1   4      146.83      155.86      4.03 o 
   9   1   4      240.44      243.61      6.68 o 
  10   1   4       10.88        9.19      1.82 o 
  11   1   4       19.22       22.25      3.66 o 
  12   1   4       22.81       26.18      3.71 o 
  13   1   4       33.79       42.45      4.52 o 
  14   1   4        3.20        5.10      3.81 o 
 -15   2   4        0.42        0.23      2.56 o 
 -14   2   4        9.53       12.06      2.95 o 
 -13   2   4       18.91       21.08      3.77 o 
 -12   2   4       23.97       19.67      3.46 o 
 -11   2   4       16.41       13.17      3.05 o 
 -10   2   4      982.76      883.35     25.51 o 
  -9   2   4      309.36      287.41      7.16 o 
  -8   2   4       20.44       19.66      2.02 o 
  -7   2   4      822.41      846.90      9.59 o 
  -6   2   4       48.23       50.70      2.40 o 
  -5   2   4      298.36      304.21      7.68 o 
  -4   2   4        1.84        2.81      0.92 o 
  -3   2   4     1326.46     1389.64     19.99 o 
  -2   2   4      468.89      459.73      4.32 o 
  -1   2   4     1789.19     1777.18     51.31 o 
   0   2   4     1356.75     1392.71     35.82 o 
   1   2   4     1447.20     1441.77     40.14 o 
   2   2   4      239.05      251.81      7.22 o 
   3   2   4     1211.83     1244.50     11.65 o 
   4   2   4      448.13      447.95     14.17 o 
   5   2   4       87.45       80.38      2.44 o 
   6   2   4      119.81      122.83      3.24 o 
   7   2   4      286.86      278.27      7.54 o 
   8   2   4       93.10       97.26      4.03 o 
   9   2   4      640.24      635.46     21.19 o 
  10   2   4      161.23      171.16      5.67 o 
  11   2   4       28.07       34.86      3.25 o 
  12   2   4       23.77       26.03      4.07 o 
  13   2   4        9.36       11.34      3.41 o 
  14   2   4        4.76        7.79      2.79 o 
 -14   3   4       44.10       43.88      5.49 o 
 -13   3   4       22.07       21.47      3.73 o 
 -12   3   4       24.69       23.20      3.82 o 
 -11   3   4       40.10       36.36      3.48 o 
 -10   3   4       55.89       54.89      3.76 o 
  -9   3   4       37.66       37.15      2.86 o 
  -8   3   4      852.94      828.68     23.62 o 
  -7   3   4      729.32      729.75      9.69 o 
  -6   3   4      358.69      340.71      6.54 o 
  -5   3   4       79.52      120.15     28.31 o 
  -4   3   4      552.96      538.50     16.43 o 
  -3   3   4      432.82      397.88     13.45 o 
  -2   3   4      410.23      358.58      5.93 o 
  -1   3   4      869.95      822.11     46.71 o 
   0   3   4      316.56      318.46     12.73 o 
   1   3   4      374.30      375.07     19.64 o 
   2   3   4       67.22       64.96      2.88 o 
   3   3   4     1893.31     2014.39     16.78 o 
   4   3   4       28.04       26.30      2.66 o 
   5   3   4      123.88      136.69      4.58 o 
   6   3   4        9.06       23.36      8.69 o 
   7   3   4      132.82      136.64      4.92 o 
   8   3   4        3.77        4.20      1.42 o 
   9   3   4        5.35        6.66      1.71 o 
  10   3   4      258.05      251.45     16.38 o 
  11   3   4      298.91      275.67     17.80 o 
  12   3   4        5.72        4.98      2.31 o 
  13   3   4        3.00        2.58      2.00 o 
  14   3   4        2.60        4.13      2.36 o 
 -14   4   4        3.36        3.41      4.38 o 
 -13   4   4        5.40        7.51      3.53 o 
 -12   4   4        5.57        4.53      1.85 o 
 -11   4   4       10.10       13.83      2.51 o 
 -10   4   4        7.05        7.62      3.19 o 
  -9   4   4      622.56      578.89      9.35 o 
  -8   4   4      673.69      637.47     10.96 o 
  -7   4   4      120.79      120.28      4.12 o 
  -6   4   4       30.87       31.48      2.46 o 
  -5   4   4      534.15      521.05     10.84 o 
  -4   4   4      581.07      586.99      6.93 o 
  -3   4   4      182.10      164.98      3.67 o 
  -2   4   4      603.59      638.76      7.32 o 
  -1   4   4     1054.92     1063.68     63.21 o 
   0   4   4      848.72      874.43     18.75 o 
   1   4   4      269.59      260.18     15.20 o 
   2   4   4      314.81      316.09     17.79 o 
   3   4   4      201.32      205.64      5.70 o 
   4   4   4      944.18      938.76     17.11 o 
   5   4   4      205.45      198.45      8.52 o 
   6   4   4      335.85      330.22     14.81 o 
   7   4   4       41.64       45.28      3.27 o 
   8   4   4       98.19       95.49      4.79 o 
   9   4   4       79.97       80.08      4.38 o 
  10   4   4       18.90       16.29      2.67 o 
  11   4   4       65.05       68.25      5.44 o 
  12   4   4        2.61        2.20      1.93 o 
  13   4   4        8.57        9.73      2.87 o 
  14   4   4        5.66        9.54      3.63 o 
 -13   5   4        7.00        7.42      5.89 o 
 -12   5   4        0.32        1.36      2.75 o 
 -11   5   4       80.66       87.03      6.74 o 
 -10   5   4       10.94       10.83      2.51 o 
  -9   5   4      110.52      113.61      8.28 o 
  -8   5   4       28.32       24.38      2.61 o 
  -7   5   4      433.13      436.54     11.47 o 
  -6   5   4       45.77       43.16      2.87 o 
  -5   5   4      111.26      110.65      4.31 o 
  -4   5   4      139.72      132.64      4.57 o 
  -3   5   4      274.05      322.18      5.81 o 
  -2   5   4      509.52      524.62     11.13 o 
  -1   5   4       38.25       30.05      4.90 o 
   0   5   4      154.17      163.89      5.31 o 
   1   5   4      161.25      155.35      4.41 o 
   2   5   4      126.18      125.37      5.92 o 
   3   5   4      113.41      133.56      6.10 o 
   4   5   4      199.69      175.91      7.60 o 
   5   5   4      707.08      671.80     14.82 o 
   6   5   4       28.87       28.01      3.19 o 
   7   5   4       41.23       35.62      3.49 o 
   8   5   4       56.06       55.10      4.08 o 
   9   5   4       46.10       42.16      3.94 o 
  10   5   4        2.78        1.34      1.76 o 
  11   5   4        2.06        3.43      2.05 o 
  12   5   4       49.36       49.44      5.35 o 
  13   5   4        0.16        2.75      2.45 o 
 -13   6   4        4.99        5.22      4.36 o 
 -12   6   4       11.31       16.92      4.48 o 
 -11   6   4        3.77        2.40      2.89 o 
 -10   6   4       55.52       56.19      6.57 o 
  -9   6   4        6.57       10.13      2.43 o 
  -8   6   4       17.32       20.01      3.16 o 
  -7   6   4        8.04       10.59      1.99 o 
  -6   6   4      202.03      220.54      6.00 o 
  -5   6   4       78.28       76.01      3.77 o 
  -4   6   4      137.99      136.46      4.92 o 
  -3   6   4      134.11      131.52      4.19 o 
  -2   6   4      113.55      115.23      5.39 o 
  -1   6   4       38.25       26.76     11.65 o 
   0   6   4      298.81      286.59     13.56 o 
   1   6   4       24.96       25.73      3.12 o 
   2   6   4        6.64        8.30      2.61 o 
   3   6   4       77.63       78.36      5.38 o 
   4   6   4      415.52      401.61     11.43 o 
   5   6   4      258.26      236.88      9.39 o 
   6   6   4      871.86      800.80     20.72 o 
   7   6   4      156.90      142.28      9.49 o 
   8   6   4       10.61       11.06      2.51 o 
   9   6   4       16.37       14.44      3.20 o 
  10   6   4       11.69       10.85      2.95 o 
  11   6   4        1.50        1.96      1.90 o 
  12   6   4        7.42        7.88      5.23 o 
 -11   7   4        1.66       -0.21      3.13 o 
 -10   7   4        0.13       -1.14      2.57 o 
  -9   7   4        6.73        8.03      3.51 o 
  -8   7   4        2.40        3.75      2.92 o 
  -7   7   4       88.16       94.67      7.45 o 
  -6   7   4       25.11       28.33      2.85 o 
  -5   7   4       44.00       44.50      3.32 o 
  -4   7   4      115.44      120.36      5.14 o 
  -3   7   4       41.07       38.86      3.11 o 
  -2   7   4       55.45       63.43      3.30 o 
  -1   7   4       18.35       21.69      5.79 o 
   0   7   4       28.51       32.04      3.94 o 
   1   7   4      113.62      114.80     27.72 o 
   2   7   4      142.24      102.35     46.69 o 
   3   7   4       63.21       69.39      5.55 o 
   4   7   4       25.54       21.52      3.83 o 
   5   7   4       56.03       56.88      8.62 o 
   6   7   4       90.96       86.73      6.37 o 
   7   7   4       72.58       73.15      6.13 o 
   8   7   4       26.60       24.08      4.31 o 
   9   7   4        6.70        8.35      2.59 o 
  10   7   4        1.22        1.18      2.23 o 
  11   7   4        1.96        1.39      3.02 o 
 -10   8   4       10.36       18.23      5.42 o 
  -9   8   4        0.19       -2.98      2.44 o 
  -8   8   4        4.96        9.04      4.87 o 
  -7   8   4       13.77       13.65      3.74 o 
  -6   8   4       17.39       18.03      4.30 o 
  -5   8   4       42.81       51.86      4.34 o 
  -4   8   4       48.36       49.17      3.71 o 
  -3   8   4       65.85       66.52      4.78 o 
  -2   8   4        8.76        7.61      2.11 o 
  -1   8   4       19.47       27.20      9.70 o 
   0   8   4       96.94      102.88     25.60 o 
   1   8   4       62.05       59.04     15.79 o 
   2   8   4      307.13      234.37    108.92 o 
   3   8   4      145.30       65.90     79.60 o 
   4   8   4       32.38       31.68      4.64 o 
   5   8   4        4.86        9.00      3.02 o 
   6   8   4       18.27       18.01      6.11 o 
   7   8   4       63.12       66.93     13.88 o 
   8   8   4      182.88      168.66     19.25 o 
   9   8   4       51.31       46.69      8.46 o 
  10   8   4        4.57        6.73      3.93 o 
  -8   9   4       12.94       15.40      7.51 o 
  -7   9   4        5.14        5.71      3.52 o 
  -6   9   4        2.15        3.51      3.10 o 
  -5   9   4        7.01        6.42      4.29 o 
  -4   9   4        4.46        5.57      2.58 o 
  -3   9   4        6.57        8.93      2.41 o 
  -2   9   4       22.64       21.29      3.33 o 
  -1   9   4        4.51        4.29      2.55 o 
   0   9   4      183.13      171.67     49.12 o 
   1   9   4       20.45       19.14      8.62 o 
   2   9   4        8.95        5.78      3.64 o 
   3   9   4        8.39        4.37      4.35 o 
   4   9   4       14.04        0.45     11.77 o 
   5   9   4        1.67        2.19      2.43 o 
   6   9   4        1.34        2.73      2.17 o 
   7   9   4       19.12       21.31      4.47 o 
   8   9   4        3.86        5.34      3.59 o 
  -6  10   4        2.94       -1.32      6.82 o 
  -5  10   4        5.46       10.84      7.29 o 
  -4  10   4        4.83        1.93      5.34 o 
  -2  10   4       40.57       38.99      5.86 o 
  -1  10   4        2.11        4.11      1.75 o 
   0  10   4      109.39       82.13      6.76 o 
   1  10   4       14.42        9.67      2.60 o 
   2  10   4       28.56       16.68     11.57 o 
   3  10   4        0.78        1.50      4.75 o 
   4  10   4        0.58        0.02      1.56 o 
   5  10   4        1.48        0.32      2.83 o 
 -15   0   5        2.82       -1.55      2.93 o 
 -14   0   5        6.19        9.19      3.76 o 
 -13   0   5        0.07        0.33      2.72 o 
 -12   0   5       43.34       38.28      6.48 o 
 -11   0   5      516.49      482.43     18.33 o 
 -10   0   5       92.82       80.20      7.13 o 
  -9   0   5      114.86       96.60      7.39 o 
  -8   0   5      197.78      184.20      9.83 o 
  -7   0   5      123.41      125.19      4.64 o 
  -6   0   5      281.30      292.42      6.26 o 
  -5   0   5     1508.23     1582.58     31.71 o 
  -4   0   5       10.60       11.86      1.88 o 
  -3   0   5       17.52       23.75      2.07 o 
  -2   0   5      412.32      417.42      7.44 o 
  -1   0   5       52.56       52.19      1.88 o 
   0   0   5      970.97      970.23     17.11 o 
   1   0   5     1230.34     1158.25     58.09 o 
   2   0   5      843.03      589.35     66.03 o 
   3   0   5      231.70      235.57      6.36 o 
   4   0   5     1277.38     1287.94     18.64 o 
   5   0   5      309.37      330.88      7.31 o 
   6   0   5     1057.92     1157.04     14.88 o 
   7   0   5        2.83        3.08      1.60 o 
   8   0   5       28.10       30.06      3.18 o 
   9   0   5        0.11       -0.48      1.18 o 
  10   0   5       26.22       28.83      5.64 o 
  11   0   5       24.95       33.96      5.35 o 
  12   0   5      141.78      167.99     10.38 o 
  13   0   5       20.64       25.14      5.52 o 
  14   0   5       17.44       20.50      5.09 o 
 -15   1   5       62.04       65.04      6.41 o 
 -14   1   5        4.52        6.92      2.30 o 
 -13   1   5       13.96       12.50      3.08 o 
 -12   1   5       65.73       57.74      5.20 o 
 -11   1   5      120.84      110.53      6.33 o 
 -10   1   5      114.79      110.59      6.13 o 
  -9   1   5      354.07      345.45      9.83 o 
  -8   1   5      105.78       97.25      3.89 o 
  -7   1   5       96.25      102.72      3.35 o 
  -6   1   5      571.50      613.28     14.02 o 
  -5   1   5     1606.26     1806.52     15.46 o 
  -4   1   5      167.69      179.81      4.37 o 
  -3   1   5     4725.43     4986.92     77.41 o 
  -2   1   5     1020.80     1063.67     12.58 o 
  -1   1   5      492.15      459.22      6.67 o 
   0   1   5      247.27      224.48      5.71 o 
   1   1   5     1135.50     1240.38     22.65 o 
   2   1   5      838.48      830.87      9.55 o 
   3   1   5      187.47      182.74      7.49 o 
   4   1   5      611.42      546.80      9.84 o 
   5   1   5      207.93      198.30      3.86 o 
   6   1   5      172.39      177.59      3.93 o 
   7   1   5      271.89      259.36     14.87 o 
   8   1   5       36.94       41.19      2.34 o 
   9   1   5       29.37       30.47      2.59 o 
  10   1   5        0.69        0.25      1.19 o 
  11   1   5       34.56       39.85      3.40 o 
  12   1   5       39.09       47.88      7.67 o 
  13   1   5       38.44       39.59      4.53 o 
  14   1   5       28.60       35.39      6.18 o 
 -15   2   5        3.15        6.44      3.10 o 
 -14   2   5       13.78       13.22      3.02 o 
 -13   2   5       57.53       50.19      5.50 o 
 -12   2   5       24.79       18.80      3.49 o 
 -11   2   5      153.66      145.00      7.50 o 
 -10   2   5      437.83      387.73     11.39 o 
  -9   2   5      412.94      376.73      8.25 o 
  -8   2   5      131.09      129.13      4.10 o 
  -7   2   5      635.84      598.49      8.28 o 
  -6   2   5        8.01        8.46      1.30 o 
  -5   2   5      276.79      289.04      6.05 o 
  -4   2   5      335.28      332.14      6.06 o 
  -3   2   5     4035.67     4237.57     23.50 o 
  -2   2   5     1221.25     1223.60     14.21 o 
  -1   2   5      512.32      513.09     15.69 o 
   0   2   5     1437.42     1513.99     24.83 o 
   1   2   5      302.23      316.66      4.55 o 
   2   2   5      681.13      660.60     19.60 o 
   3   2   5       72.68       75.23      2.98 o 
   4   2   5      118.41      106.80      4.10 o 
   5   2   5       25.49       25.36      1.63 o 
   6   2   5      111.14      130.29      4.42 o 
   7   2   5       53.80       57.08      3.15 o 
   8   2   5      219.68      205.20      5.87 o 
   9   2   5       72.84       67.99      3.71 o 
  10   2   5       33.09       37.17      3.23 o 
  11   2   5        3.77        3.56      1.53 o 
  12   2   5       15.23       15.97      2.57 o 
  13   2   5       12.63       14.19      3.00 o 
  14   2   5        1.83        5.55      3.37 o 
 -14   3   5        1.40        6.42      2.50 o 
 -13   3   5       20.70       19.63      3.57 o 
 -12   3   5       19.06       24.21      4.03 o 
 -11   3   5       40.75       36.75      4.59 o 
 -10   3   5       44.37       45.17      3.04 o 
  -9   3   5      140.98      135.79      4.71 o 
  -8   3   5       37.35       35.10      2.80 o 
  -7   3   5       51.70       53.82      3.45 o 
  -6   3   5        8.29        7.99      1.86 o 
  -5   3   5      329.15      342.12      6.83 o 
  -4   3   5      378.64      402.30      7.07 o 
  -3   3   5      463.43      462.21      9.10 o 
  -2   3   5      488.78      502.73      6.29 o 
  -1   3   5      266.07      333.52      5.73 o 
   0   3   5      910.44      950.28      9.40 o 
   1   3   5      117.94      118.43      5.53 o 
   2   3   5      366.42      406.58     21.25 o 
   3   3   5        9.15       21.89      8.62 o 
   4   3   5       10.24        9.14      1.47 o 
   5   3   5       85.06       82.04      3.64 o 
   6   3   5       28.40       27.44      3.47 o 
   7   3   5      125.97      133.25      4.94 o 
   8   3   5        8.97        9.84      1.99 o 
   9   3   5      185.72      169.10      5.83 o 
  10   3   5       40.68       42.25      3.63 o 
  11   3   5       16.11       19.56      2.78 o 
  12   3   5       10.15       13.10      2.52 o 
  13   3   5        1.32        3.78      3.44 o 
  14   3   5        1.17        2.75      2.53 o 
 -14   4   5       20.32       24.56      7.24 o 
 -13   4   5        3.89        6.28      2.50 o 
 -12   4   5       11.46       12.96      3.28 o 
 -11   4   5       21.58       22.86      3.17 o 
 -10   4   5       16.59       15.48      2.23 o 
  -9   4   5      231.95      229.35      6.18 o 
  -8   4   5      232.82      230.15      6.07 o 
  -7   4   5      233.26      239.38      6.00 o 
  -6   4   5      114.67      112.85      4.43 o 
  -5   4   5      175.44      184.52     23.46 o 
  -4   4   5       18.39       19.71      2.12 o 
  -3   4   5      123.63      121.18      3.59 o 
  -2   4   5      111.45      113.63      4.33 o 
  -1   4   5      675.06      683.04     21.45 o 
   0   4   5      415.16      387.35     15.46 o 
   1   4   5       40.68       41.96      2.19 o 
   2   4   5      447.73      392.87     24.97 o 
   3   4   5      344.49      344.48      7.93 o 
   4   4   5      424.60      447.58      8.80 o 
   5   4   5      484.31      476.74     25.88 o 
   6   4   5      324.53      303.60      7.57 o 
   7   4   5       31.33       29.56      3.07 o 
   8   4   5      107.85      101.18      4.76 o 
   9   4   5        2.86        2.99      1.62 o 
  10   4   5       16.67       17.56      2.76 o 
  11   4   5       98.86       85.85      4.88 o 
  12   4   5       11.82       12.03      2.99 o 
  13   4   5        4.80       10.45      2.73 o 
 -13   5   5        1.07        3.81      5.36 o 
 -12   5   5       12.69       20.26      4.62 o 
 -11   5   5        4.96        3.83      2.03 o 
 -10   5   5       20.51       26.30      3.44 o 
  -9   5   5       70.09       74.83      3.85 o 
  -8   5   5      115.92      124.98      5.73 o 
  -7   5   5      323.08      332.97      7.42 o 
  -6   5   5      223.18      219.21      6.36 o 
  -5   5   5       29.20       26.25      2.66 o 
  -4   5   5      127.11      124.98      4.64 o 
  -3   5   5     1010.99     1031.85     22.03 o 
  -2   5   5      379.86      399.13     11.48 o 
  -1   5   5      418.55      419.97      7.05 o 
   0   5   5      207.10      205.93      5.13 o 
   1   5   5        3.97        2.73      1.45 o 
   2   5   5      380.73      279.98     61.41 o 
   3   5   5      354.05      358.07      9.83 o 
   4   5   5      121.71      113.92      4.86 o 
   5   5   5      580.03      581.39     11.10 o 
   6   5   5      123.94      124.96      5.50 o 
   7   5   5       12.91       12.46      2.42 o 
   8   5   5      154.38      145.72      6.81 o 
   9   5   5       47.68       44.64      4.08 o 
  10   5   5       11.07       14.39      2.64 o 
  11   5   5        4.95        5.47      2.45 o 
  12   5   5       27.64       31.27      4.55 o 
  13   5   5        3.07        1.56      2.86 o 
 -12   6   5        1.68        3.91      3.49 o 
 -11   6   5       16.87       20.96      4.82 o 
 -10   6   5        1.07        2.04      1.91 o 
  -9   6   5        5.52        9.37      2.55 o 
  -8   6   5       13.63       15.80      2.35 o 
  -7   6   5      190.97      201.05      6.47 o 
  -6   6   5      333.21      339.07      8.26 o 
  -5   6   5        9.83       10.37      1.96 o 
  -4   6   5      124.10      126.36      4.92 o 
  -3   6   5       89.53       86.31      4.02 o 
  -2   6   5       80.20       77.46      3.19 o 
  -1   6   5       36.77       37.26      2.53 o 
   0   6   5        8.66       12.28      2.39 o 
   1   6   5       33.95       32.77      3.28 o 
   2   6   5      232.43      186.03     27.68 o 
   3   6   5        4.93        4.09      1.14 o 
   4   6   5      425.85      445.40     12.30 o 
   5   6   5      813.69      797.07     16.40 o 
   6   6   5      387.86      374.28     12.07 o 
   7   6   5      233.76      212.50      7.68 o 
   8   6   5       38.43       39.89      4.01 o 
   9   6   5       12.05       14.61      2.66 o 
  10   6   5        6.25        9.60      2.77 o 
  11   6   5       13.44       13.43      3.39 o 
  12   6   5        1.32        1.40      2.92 o 
 -11   7   5        7.64        9.05      4.51 o 
 -10   7   5       13.02       14.56      4.76 o 
  -9   7   5       44.26       50.87      8.96 o 
  -8   7   5        4.52        6.69      2.36 o 
  -7   7   5        3.57        2.30      1.53 o 
  -6   7   5       60.14       65.98      5.28 o 
  -5   7   5      163.48      169.90      6.02 o 
  -4   7   5       29.93       28.78      2.94 o 
  -3   7   5       58.46       57.94      3.48 o 
  -2   7   5        8.24        7.66      1.97 o 
  -1   7   5       28.86       29.18      2.83 o 
   0   7   5       20.80       19.88      3.44 o 
   1   7   5        5.99        4.73      1.85 o 
   2   7   5      334.54      260.90     78.05 o 
   3   7   5        0.51        0.46      0.83 o 
   4   7   5       42.74       45.34      5.08 o 
   5   7   5      440.65      474.49     16.82 o 
   6   7   5        0.26        3.49      2.45 o 
   7   7   5       28.51       26.14      4.42 o 
   8   7   5       29.80       29.41      4.38 o 
   9   7   5       12.64       16.56      3.39 o 
  10   7   5        8.81       10.57      2.86 o 
  11   7   5        6.47        9.18      3.91 o 
 -10   8   5       27.49       25.97      6.09 o 
  -9   8   5       10.03        9.10      4.18 o 
  -8   8   5       11.74       14.23      4.19 o 
  -7   8   5        9.45       10.21      3.63 o 
  -6   8   5       27.25       36.30      4.08 o 
  -5   8   5       16.18       16.92      2.92 o 
  -4   8   5      119.00      114.49      8.27 o 
  -3   8   5       23.32       24.05      3.52 o 
  -2   8   5       17.16       15.26      2.99 o 
  -1   8   5        7.77        8.46      3.74 o 
   0   8   5       23.71       21.96      7.50 o 
   1   8   5       39.13       39.83     14.00 o 
   2   8   5      368.65      249.30    117.29 o 
   3   8   5       37.35       19.05     19.35 o 
   4   8   5       65.90        9.08     32.74 o 
   5   8   5        5.78        6.51      2.67 o 
   6   8   5       38.52       41.97      5.51 o 
   7   8   5       58.98       55.35      6.60 o 
   8   8   5      102.59       86.77     10.21 o 
   9   8   5       12.00       12.09      3.90 o 
  -8   9   5        5.31        5.33      4.07 o 
  -7   9   5       16.56       19.85      5.01 o 
  -6   9   5        7.67       13.31      8.34 o 
  -5   9   5       12.41       17.12      6.88 o 
  -4   9   5        6.94        9.28      2.38 o 
  -3   9   5        1.99        1.71      1.56 o 
  -2   9   5        1.99        2.27      1.56 o 
  -1   9   5       22.35       25.75      3.68 o 
   0   9   5      143.52      104.62      7.37 o 
   1   9   5        2.35        3.55      1.51 o 
   2   9   5       76.68       51.97     31.69 o 
   3   9   5        9.22        5.31      4.33 o 
   4   9   5        3.96        0.47      3.14 o 
   5   9   5        5.69       -0.19      4.05 o 
   6   9   5        1.49        4.08      2.63 o 
   7   9   5        9.29       11.73      3.87 o 
  -5  10   5        8.24       16.71      8.33 o 
  -3  10   5        3.51        4.55      2.94 o 
  -2  10   5       14.78       16.89      3.18 o 
  -1  10   5        9.16        8.63      2.23 o 
   0  10   5       38.21       23.30      4.13 o 
   1  10   5       71.39       43.92      4.29 o 
   2  10   5        3.41        3.34      5.10 o 
   3  10   5        7.82        4.05      6.33 o 
   4  10   5        9.27        0.41      7.28 o 
   5  10   5        4.12        0.25      6.16 o 
 -15   0   6       22.19       29.82      7.46 o 
 -14   0   6        6.67        9.87      3.75 o 
 -13   0   6        0.07        0.76      2.58 o 
 -12   0   6       66.29       63.02      7.18 o 
 -11   0   6      187.94      151.14     10.33 o 
 -10   0   6        3.66        5.59      3.31 o 
  -9   0   6       76.87       87.91      7.28 o 
  -8   0   6       27.46       30.40      4.79 o 
  -7   0   6      152.67      152.68      8.54 o 
  -6   0   6      432.36      450.57     13.15 o 
  -5   0   6     4819.31     5320.00     69.91 o 
  -4   0   6      258.99      271.16      8.23 o 
  -3   0   6     1171.27     1234.20     14.01 o 
  -2   0   6     1563.55     1642.31     23.62 o 
  -1   0   6      453.51      441.97      6.37 o 
   0   0   6     2674.01     2682.35     15.50 o 
   1   0   6      863.60      753.05     47.21 o 
   2   0   6      258.93      284.19      8.21 o 
   3   0   6      108.89      121.97      7.74 o 
   4   0   6      339.82      304.18      8.25 o 
   5   0   6       31.88       28.23      2.46 o 
   6   0   6       72.83       81.15      4.02 o 
   7   0   6      211.59      218.96      6.59 o 
   8   0   6        6.18        7.80      1.97 o 
   9   0   6        0.08        0.04      1.43 o 
  10   0   6        0.79        2.14      2.16 o 
  11   0   6        0.64        1.90      2.52 o 
  12   0   6       41.52       49.99      6.79 o 
  13   0   6        7.48       12.02      4.00 o 
  14   0   6        7.05       13.04      4.63 o 
 -15   1   6        8.65       10.14      4.70 o 
 -14   1   6       13.10       15.59      4.69 o 
 -13   1   6       31.66       29.82      4.36 o 
 -12   1   6       11.18        8.05      2.52 o 
 -11   1   6       26.39       27.44      4.03 o 
 -10   1   6      114.19      100.96      5.89 o 
  -9   1   6       75.64       72.87      4.77 o 
  -8   1   6       18.55       18.48      2.83 o 
  -7   1   6       58.39       49.99      2.84 o 
  -6   1   6      200.67      210.78      4.72 o 
  -5   1   6      424.14      402.10      7.16 o 
  -4   1   6      724.35      809.36     10.75 o 
  -3   1   6     2332.90     2485.48     36.32 o 
  -2   1   6      534.61      524.66      7.23 o 
  -1   1   6     1223.60     1213.80     11.25 o 
   0   1   6     2755.31     2834.51     24.49 o 
   1   1   6     1333.35     1490.18     20.32 o 
   2   1   6     2091.17     2224.18     29.45 o 
   3   1   6      366.36      358.68      4.55 o 
   4   1   6      415.57      421.02     12.85 o 
   5   1   6      775.65      780.56     11.84 o 
   6   1   6       14.63       17.28      1.64 o 
   7   1   6       30.92       32.04      2.11 o 
   8   1   6       29.65       28.49      2.58 o 
   9   1   6       93.45       94.83      5.58 o 
  10   1   6        7.37        9.92      1.99 o 
  11   1   6        7.03       10.82      2.59 o 
  12   1   6       31.49       37.88      4.39 o 
  13   1   6       39.80       42.98      4.73 o 
  14   1   6       41.91       46.16      5.18 o 
 -14   2   6        2.23        5.67      2.11 o 
 -13   2   6        4.34        6.21      2.90 o 
 -12   2   6        6.75        6.86      2.50 o 
 -11   2   6       18.55       17.21      3.39 o 
 -10   2   6      146.03      137.56      6.99 o 
  -9   2   6      319.29      294.07      7.72 o 
  -8   2   6       27.89       27.36      2.43 o 
  -7   2   6      337.12      316.12      6.29 o 
  -6   2   6       80.76       81.73      3.65 o 
  -5   2   6     1260.16     1378.11     14.07 o 
  -4   2   6      330.36      363.57      6.64 o 
  -3   2   6      359.16      455.18     16.15 o 
  -2   2   6      200.94      200.51      6.00 o 
  -1   2   6      615.46      551.93     17.02 o 
   0   2   6      727.32      834.19     16.36 o 
   1   2   6     1610.32     1781.72     37.64 o 
   2   2   6      198.45      192.29     10.44 o 
   3   2   6      247.03      237.28      5.23 o 
   4   2   6      999.30     1064.03     17.37 o 
   5   2   6      101.62      106.20      4.55 o 
   6   2   6       15.45       17.14      2.06 o 
   7   2   6      193.04      192.16      5.68 o 
   8   2   6       71.51       78.53      3.93 o 
   9   2   6       48.96       52.01      3.35 o 
  10   2   6       28.46       31.82      3.09 o 
  11   2   6       12.99       16.99      2.64 o 
  12   2   6        7.16        9.38      2.15 o 
  13   2   6        6.26        7.71      2.69 o 
  14   2   6        5.94        8.07      3.98 o 
 -14   3   6        0.66        0.81      2.08 o 
 -13   3   6        9.55        8.96      2.54 o 
 -12   3   6       19.47       20.12      3.77 o 
 -11   3   6       28.25       34.27      4.54 o 
 -10   3   6        4.93        4.06      1.73 o 
  -9   3   6      141.81      123.47      5.23 o 
  -8   3   6       27.94       28.85      2.70 o 
  -7   3   6      256.29      233.71      5.71 o 
  -6   3   6      153.67      140.10      6.78 o 
  -5   3   6        7.73        8.29      1.57 o 
  -4   3   6      227.87      234.17      5.62 o 
  -3   3   6        2.25        2.59      0.73 o 
  -2   3   6      782.25      804.01      9.73 o 
  -1   3   6     1334.88     1442.82     35.48 o 
   0   3   6      675.39      731.39     17.08 o 
   1   3   6      422.93      491.78     19.49 o 
   2   3   6      955.88      909.09     25.04 o 
   3   3   6      412.21      395.92     10.24 o 
   4   3   6      318.64      313.21     13.35 o 
   5   3   6      398.42      370.43     11.05 o 
   6   3   6       44.79       43.86      3.22 o 
   7   3   6      211.58      198.72     11.25 o 
   8   3   6      221.45      216.35      6.61 o 
   9   3   6       28.10       27.97      3.04 o 
  10   3   6       28.18       30.07      3.26 o 
  11   3   6       56.93       54.15      4.10 o 
  12   3   6        0.97        1.65      1.61 o 
  13   3   6        0.17        1.86      2.04 o 
 -14   4   6       19.96       26.23      5.31 o 
 -13   4   6        6.64        9.14      2.79 o 
 -12   4   6       13.50       16.23      3.59 o 
 -11   4   6       10.17       11.38      2.35 o 
 -10   4   6       23.00       21.05      2.59 o 
  -9   4   6       26.07       22.70      2.65 o 
  -8   4   6      913.07      932.97     23.37 o 
  -7   4   6      723.22      765.89     16.51 o 
  -6   4   6      235.33      253.85      6.77 o 
  -5   4   6        4.14        5.84      1.51 o 
  -4   4   6      219.79      205.39      5.55 o 
  -3   4   6      380.56      361.36      9.80 o 
  -2   4   6       95.64       93.22      3.32 o 
  -1   4   6      429.47      447.57      6.23 o 
   0   4   6      112.21      119.40      5.18 o 
   1   4   6      438.47      411.68     21.37 o 
   2   4   6      118.33      110.96     12.07 o 
   3   4   6       54.11       52.29      5.27 o 
   4   4   6      136.39      130.53      6.85 o 
   5   4   6       96.01       88.88      4.22 o 
   6   4   6      350.07      327.35      7.97 o 
   7   4   6      153.62      164.73      6.28 o 
   8   4   6      106.10      105.68      4.98 o 
   9   4   6       10.70       11.47      2.31 o 
  10   4   6       14.78       12.49      2.44 o 
  11   4   6       43.95       40.20      3.95 o 
  12   4   6        5.91        5.02      3.72 o 
  13   4   6        4.81        6.23      2.76 o 
 -13   5   6        4.71        6.21      6.28 o 
 -12   5   6       17.88       21.87      4.13 o 
 -11   5   6       26.87       29.80      3.86 o 
 -10   5   6       34.06       39.60      4.19 o 
  -9   5   6       33.51       37.47      3.31 o 
  -8   5   6       94.14       98.39      4.45 o 
  -7   5   6      189.40      190.09      5.99 o 
  -6   5   6      214.48      225.39      6.69 o 
  -5   5   6      116.37      120.37      4.79 o 
  -4   5   6       33.50       39.43      3.67 o 
  -3   5   6      133.59      133.89      4.70 o 
  -2   5   6       57.77       50.40     10.75 o 
  -1   5   6      250.73      265.69     12.99 o 
   0   5   6       33.80       34.81      3.09 o 
   1   5   6        8.12        6.54      1.64 o 
   2   5   6        3.10        1.97      1.41 o 
   3   5   6      185.25      115.17     36.42 o 
   4   5   6      439.72      451.82      9.82 o 
   5   5   6       19.07       20.41      2.79 o 
   6   5   6       37.21       33.43      3.55 o 
   7   5   6      136.18      129.98      6.68 o 
   8   5   6       32.07       38.38      3.79 o 
   9   5   6       46.16       45.26      4.80 o 
  10   5   6        2.11        3.81      1.97 o 
  11   5   6       25.55       21.48      3.68 o 
  12   5   6        1.70        0.57      2.13 o 
 -12   6   6       13.17       17.08      5.19 o 
 -11   6   6        2.87        4.47      3.23 o 
 -10   6   6        2.12        2.40      2.45 o 
  -9   6   6        2.13        2.36      2.03 o 
  -8   6   6       64.18       77.27      4.31 o 
  -7   6   6      450.52      496.89     10.52 o 
  -6   6   6      287.32      306.23      8.20 o 
  -5   6   6      110.75      120.41      5.06 o 
  -4   6   6        1.29        0.92      1.18 o 
  -3   6   6       20.67       22.96      2.56 o 
  -2   6   6       22.58       19.81      3.15 o 
  -1   6   6       20.14       19.30      2.34 o 
   0   6   6       24.45       22.95      3.81 o 
   1   6   6      210.18      200.06     21.75 o 
   2   6   6       70.64       56.00     15.03 o 
   3   6   6       20.18        9.64      3.30 o 
   4   6   6      923.19      935.04     29.31 o 
   5   6   6       16.65       17.12      3.42 o 
   6   6   6      493.21      475.55     11.12 o 
   7   6   6       12.92       12.34      2.64 o 
   8   6   6        0.13        2.66      1.66 o 
   9   6   6       12.18       15.74      2.84 o 
  10   6   6       20.22       21.77      3.80 o 
  11   6   6        9.19        7.24      2.93 o 
 -11   7   6       13.53       19.96      5.76 o 
 -10   7   6       40.43       42.00      6.76 o 
  -9   7   6       23.49       34.62      4.41 o 
  -8   7   6       38.02       39.61      4.63 o 
  -7   7   6       52.40       60.92      3.99 o 
  -6   7   6       36.54       37.44      3.71 o 
  -5   7   6      230.65      229.12      7.24 o 
  -4   7   6       79.44       85.55      4.39 o 
  -3   7   6        1.11        1.38      1.55 o 
  -2   7   6        6.63        3.40      1.79 o 
  -1   7   6       55.32       51.61      4.11 o 
   0   7   6       35.09       33.31      9.68 o 
   1   7   6       36.31       29.29      6.17 o 
   2   7   6      305.59      218.55     93.34 o 
   3   7   6        2.73        2.31      1.09 o 
   4   7   6       31.80        9.34     16.32 o 
   5   7   6       38.29       35.72      4.76 o 
   6   7   6       25.45       22.54      4.11 o 
   7   7   6       68.04       61.36      5.65 o 
   8   7   6       14.26       16.44      3.29 o 
   9   7   6       11.14       11.83      2.73 o 
  10   7   6       10.13       13.16      3.41 o 
 -10   8   6       50.49       62.24      9.19 o 
  -9   8   6       23.72       28.07     11.76 o 
  -8   8   6       17.67       20.45      4.82 o 
  -7   8   6        3.06        5.61      2.48 o 
  -6   8   6       13.11       14.69      2.57 o 
  -5   8   6       50.27       47.84      4.49 o 
  -4   8   6       78.21       90.24      5.91 o 
  -3   8   6       25.09       24.76      3.70 o 
  -2   8   6       11.45       16.91      3.05 o 
  -1   8   6       43.92       41.21      4.37 o 
   0   8   6        7.61        3.43      2.23 o 
   1   8   6       10.67        9.67      2.63 o 
   2   8   6      138.11      115.93     49.23 o 
   3   8   6       53.45       32.07     26.54 o 
   4   8   6       16.62        2.54      9.47 o 
   5   8   6       10.85       -0.02      5.24 o 
   6   8   6        5.81        5.34      3.28 o 
   7   8   6      103.00      107.97     11.71 o 
   8   8   6       96.68       94.28      7.03 o 
   9   8   6       24.14       26.20      5.32 o 
  -8   9   6        5.57        8.25      8.93 o 
  -7   9   6        5.55        7.14      7.48 o 
  -6   9   6        3.35        9.44      6.35 o 
  -5   9   6       12.33       15.81      3.06 o 
  -4   9   6        1.97        3.76      1.91 o 
  -3   9   6       22.11       31.19      4.77 o 
  -2   9   6       40.56       41.22      5.08 o 
  -1   9   6        9.78       10.87      2.55 o 
   0   9   6       43.17       37.15      5.58 o 
   1   9   6        9.94        5.62      1.87 o 
   2   9   6       18.56       11.83      7.11 o 
   3   9   6        2.02        0.64      0.57 o 
   4   9   6        0.99        0.33      0.84 o 
   5   9   6        1.02        0.12      0.80 o 
   6   9   6        2.76        1.30      4.04 o 
   7   9   6       48.80       57.62      7.44 o 
  -3  10   6       18.11       20.71      3.44 o 
  -2  10   6       29.43       32.43      4.23 o 
  -1  10   6        5.80        5.60      2.48 o 
   0  10   6        4.68        5.36      1.62 o 
   1  10   6       12.17        7.00      2.02 o 
   2  10   6        8.63        3.38      1.34 o 
   3  10   6        4.20        1.47      1.35 o 
   4  10   6        6.18        0.28      4.41 o 
 -14   0   7       23.16       33.12      6.69 o 
 -13   0   7       16.17       19.53      5.08 o 
 -12   0   7       14.76       13.29      4.40 o 
 -11   0   7        0.06        0.40      2.76 o 
 -10   0   7        0.41        0.39      2.24 o 
  -9   0   7       29.76       25.27      4.93 o 
  -8   0   7       69.47       72.45      6.61 o 
  -7   0   7       27.29       38.14      4.59 o 
  -6   0   7       46.90       42.73      3.45 o 
  -5   0   7      354.39      372.05      8.88 o 
  -4   0   7      158.31      181.01      5.81 o 
  -3   0   7       46.11       53.62      3.25 o 
  -2   0   7      152.67      143.13      7.06 o 
  -1   0   7      316.81      280.73      4.98 o 
   0   0   7      580.75      584.33     18.53 o 
   1   0   7       65.60       60.24      2.31 o 
   2   0   7      215.19      217.20      7.64 o 
   3   0   7     1290.56     1343.02     37.59 o 
   4   0   7      281.81      275.12     13.36 o 
   5   0   7        0.13        0.73      0.85 o 
   6   0   7        0.75        1.40      1.24 o 
   7   0   7       16.33       16.08      2.43 o 
   8   0   7       32.07       36.37      5.04 o 
   9   0   7        7.46       11.08      3.35 o 
  10   0   7       82.77       91.98      7.50 o 
  11   0   7        5.28        6.12      2.83 o 
  12   0   7        0.36        1.62      3.16 o 
  13   0   7       12.49       15.06      4.74 o 
  14   0   7       14.87       12.84      5.29 o 
 -14   1   7        9.82        9.94      2.70 o 
 -13   1   7       35.12       40.63      4.95 o 
 -12   1   7        5.33        2.67      2.03 o 
 -11   1   7       96.86       75.74      5.50 o 
 -10   1   7      132.24      115.05      6.40 o 
  -9   1   7      199.56      191.92      7.79 o 
  -8   1   7        6.23        6.75      1.60 o 
  -7   1   7      279.19      262.79      9.77 o 
  -6   1   7       41.64       44.03      2.93 o 
  -5   1   7       18.66       20.71      2.13 o 
  -4   1   7      836.36      886.26     16.36 o 
  -3   1   7      783.29      764.03      6.82 o 
  -2   1   7      175.27      178.69      2.96 o 
  -1   1   7      341.84      331.61      5.12 o 
   0   1   7     1328.81     1326.40     31.86 o 
   1   1   7     1256.07     1453.95     37.80 o 
   2   1   7     1029.93     1162.16      9.13 o 
   3   1   7     1013.76     1059.00     15.32 o 
   4   1   7      341.36      341.13      6.90 o 
   5   1   7      100.71      104.59      3.08 o 
   6   1   7      167.40      155.05      4.71 o 
   7   1   7       63.72       62.84      3.24 o 
   8   1   7       76.17       79.63      3.83 o 
   9   1   7       73.31       75.84      3.89 o 
  10   1   7       19.55       22.02      3.40 o 
  11   1   7       44.86       47.71      4.49 o 
  12   1   7       27.17       30.40      4.14 o 
  13   1   7        9.11        9.92      2.92 o 
  14   1   7        8.21       10.50      3.66 o 
 -14   2   7       15.53       15.02      3.16 o 
 -13   2   7        4.74        3.12      2.02 o 
 -12   2   7       40.29       38.05      4.96 o 
 -11   2   7       25.38       25.64      4.06 o 
 -10   2   7       52.77       49.95      6.34 o 
  -9   2   7      256.61      233.91      7.04 o 
  -8   2   7      124.38      121.19      7.17 o 
  -7   2   7       27.21       21.41      2.17 o 
  -6   2   7      862.99      836.82     28.71 o 
  -5   2   7       61.65       69.40      3.38 o 
  -4   2   7      238.73      271.31      6.04 o 
  -3   2   7      201.86      225.43      3.76 o 
  -2   2   7      501.22      522.30      8.45 o 
  -1   2   7       11.61       10.90      1.04 o 
   0   2   7      587.73      625.11     18.87 o 
   1   2   7       19.04       23.55      1.38 o 
   2   2   7       99.81      104.18      4.00 o 
   3   2   7      237.31      263.60     18.83 o 
   4   2   7       18.21       16.72      1.90 o 
   5   2   7       60.76       62.96      5.64 o 
   6   2   7       49.05       49.52      3.01 o 
   7   2   7       25.06       23.58      2.45 o 
   8   2   7      210.41      205.04      6.47 o 
   9   2   7       20.40       19.38      2.55 o 
  10   2   7       71.32       71.07      4.19 o 
  11   2   7        5.00        4.44      1.79 o 
  12   2   7        6.03       10.18      2.87 o 
  13   2   7       10.42       13.92      3.35 o 
 -14   3   7       27.36       26.52      4.58 o 
 -13   3   7      105.68      107.22      7.38 o 
 -12   3   7       78.92       82.62      6.40 o 
 -11   3   7        3.76        3.95      2.35 o 
 -10   3   7       52.60       45.05      3.94 o 
  -9   3   7      141.64      143.01     11.33 o 
  -8   3   7      206.07      207.74      7.13 o 
  -7   3   7      457.09      463.30     13.95 o 
  -6   3   7       62.75       64.37      3.51 o 
  -5   3   7      242.68      239.15     15.91 o 
  -4   3   7       15.41       18.68      2.43 o 
  -3   3   7      246.83      235.45      6.86 o 
  -2   3   7      711.32      693.36     13.83 o 
  -1   3   7     1801.22     1993.56     32.02 o 
   0   3   7      945.86     1034.06     25.62 o 
   1   3   7      753.83      806.08     25.71 o 
   2   3   7       82.71       78.83      3.29 o 
   3   3   7       71.12       62.06      6.11 o 
   4   3   7      121.85      119.00      6.78 o 
   5   3   7       17.96       19.57      2.32 o 
   6   3   7      345.68      351.84      9.14 o 
   7   3   7      267.75      255.26      7.04 o 
   8   3   7       67.57       68.91      4.02 o 
   9   3   7       62.39       60.43      3.95 o 
  10   3   7       53.29       51.41      4.11 o 
  11   3   7        5.20        7.86      2.12 o 
  12   3   7       12.25       14.79      2.68 o 
  13   3   7        0.42        2.13      2.48 o 
 -13   4   7       13.13       17.76      3.80 o 
 -12   4   7        1.63        1.45      2.03 o 
 -11   4   7        2.82        4.25      1.84 o 
 -10   4   7        8.12        7.58      1.88 o 
  -9   4   7      168.72      161.78      5.58 o 
  -8   4   7      515.75      524.66     16.72 o 
  -7   4   7      181.48      194.02      6.47 o 
  -6   4   7       46.52       44.79      3.24 o 
  -5   4   7      191.84      193.98      9.96 o 
  -4   4   7      187.42      185.49      6.99 o 
  -3   4   7        2.86        3.12      1.20 o 
  -2   4   7      393.28      395.16     15.72 o 
  -1   4   7      338.94      355.44     12.56 o 
   0   4   7       51.85       52.76      2.33 o 
   1   4   7      121.56      118.39      8.37 o 
   2   4   7       81.64       64.71      4.89 o 
   3   4   7       45.28       41.71      4.48 o 
   4   4   7       43.53       40.88      3.10 o 
   5   4   7       16.54       15.86      2.37 o 
   6   4   7      888.44      880.90     13.47 o 
   7   4   7      135.52      141.98      5.71 o 
   8   4   7      104.43      105.04      5.07 o 
   9   4   7       49.29       48.47      3.90 o 
  10   4   7       49.86       48.90      4.15 o 
  11   4   7        2.28        2.86      1.84 o 
  12   4   7       25.99       30.86      3.66 o 
  13   4   7        2.69        4.59      2.80 o 
 -13   5   7       13.46       11.98      4.16 o 
 -12   5   7        0.15        1.36      2.26 o 
 -11   5   7       25.13       32.02      4.71 o 
 -10   5   7       11.10       15.02      2.43 o 
  -9   5   7       29.26       30.77      3.19 o 
  -8   5   7       77.12       85.40      5.39 o 
  -7   5   7      120.37      134.70      5.81 o 
  -6   5   7       73.18       79.62      4.31 o 
  -5   5   7      243.70      247.77     11.49 o 
  -4   5   7       13.52       15.31      2.21 o 
  -3   5   7      249.78      241.64      9.96 o 
  -2   5   7       15.38       16.90      2.27 o 
  -1   5   7       73.34       66.63      6.57 o 
   0   5   7       18.00       20.00      2.55 o 
   1   5   7       64.33       52.73      7.04 o 
   2   5   7       10.90        9.91      2.08 o 
   3   5   7      136.85      118.49     23.45 o 
   4   5   7      630.66      457.34    132.40 o 
   5   5   7        9.18        7.17      1.98 o 
   6   5   7       34.56       40.71      3.80 o 
   7   5   7       57.16       55.29      5.32 o 
   8   5   7       14.62       11.11      2.50 o 
   9   5   7       15.94       18.39      2.93 o 
  10   5   7        0.52        0.67      1.64 o 
  11   5   7        0.89        1.99      1.73 o 
  12   5   7        3.19        4.02      2.52 o 
 -12   6   7        7.57       11.42      7.00 o 
 -11   6   7       15.78       19.55      3.55 o 
 -10   6   7       32.16       33.07      4.95 o 
  -9   6   7       28.69       33.47      3.44 o 
  -8   6   7      144.07      161.65      9.10 o 
  -7   6   7       20.58       20.82      3.03 o 
  -6   6   7      400.89      411.08      9.69 o 
  -5   6   7      154.16      162.76      6.04 o 
  -4   6   7       45.83       52.13      3.59 o 
  -3   6   7       88.21       76.18      5.35 o 
  -2   6   7       35.36       35.69      3.99 o 
  -1   6   7       58.54       60.16      4.89 o 
   0   6   7       67.35       62.62      5.45 o 
   1   6   7      137.84      110.42     17.58 o 
   2   6   7       24.07       25.83      7.40 o 
   3   6   7       15.15       11.86      6.56 o 
   4   6   7      436.55      181.46    157.83 o 
   5   6   7       44.31       46.53      4.87 o 
   6   6   7       36.35       37.57      3.84 o 
   7   6   7        4.49        4.24      1.97 o 
   8   6   7        7.07        6.55      2.11 o 
   9   6   7        0.07        0.24      2.11 o 
  10   6   7        2.09        5.74      2.17 o 
  11   6   7        3.58        7.82      4.21 o 
 -11   7   7        4.59        8.32      5.12 o 
 -10   7   7      125.11      153.23     12.14 o 
  -9   7   7        2.62        5.70      2.42 o 
  -8   7   7       15.27       15.16      2.62 o 
  -7   7   7       79.59       89.71      4.74 o 
  -6   7   7       11.93       16.65      2.87 o 
  -5   7   7      113.44      117.94      5.35 o 
  -4   7   7       79.87       92.36      7.64 o 
  -3   7   7        8.28        6.87      2.19 o 
  -2   7   7       43.78       50.96      4.67 o 
  -1   7   7       15.67       16.74      2.90 o 
   0   7   7       39.45       46.65      7.36 o 
   1   7   7       52.26       44.95      9.07 o 
   2   7   7      258.07      202.47     76.75 o 
   3   7   7       10.72        6.27      2.25 o 
   4   7   7       26.68       11.35     14.30 o 
   5   7   7       17.74        0.53     12.80 o 
   6   7   7       17.81       23.76      4.20 o 
   7   7   7       52.52       49.10      5.45 o 
   8   7   7        4.85        7.07      2.39 o 
   9   7   7        8.09       11.89      3.37 o 
  10   7   7        6.20        8.24      3.33 o 
  -9   8   7       17.41       24.13      5.68 o 
  -8   8   7       44.46       59.93      5.83 o 
  -7   8   7        9.22       11.40      2.17 o 
  -6   8   7        4.90        6.77      2.28 o 
  -5   8   7      138.90      152.58      7.62 o 
  -4   8   7       61.19       62.47      5.01 o 
  -3   8   7       52.57       55.36      4.66 o 
  -2   8   7        9.55       12.22      2.84 o 
  -1   8   7       28.05       28.81      3.81 o 
   0   8   7       29.41       29.72      6.98 o 
   1   8   7        0.39        0.81      1.12 o 
   2   8   7       53.00       35.99     18.70 o 
   3   8   7       12.35        6.67      5.97 o 
   4   8   7       19.75        4.50     10.22 o 
   5   8   7        1.77        0.23      2.23 o 
   6   8   7       12.32        0.45      6.66 o 
   7   8   7       30.17       33.05      6.73 o 
   8   8   7       24.97       21.18      4.27 o 
  -7   9   7        4.21       13.43      8.61 o 
  -6   9   7        7.95       16.13      4.93 o 
  -5   9   7       11.49       14.33      2.93 o 
  -4   9   7        2.91        2.53      1.74 o 
  -3   9   7       88.84       99.28      6.13 o 
  -2   9   7        6.91        9.83      2.39 o 
  -1   9   7       44.15       38.17     10.93 o 
   0   9   7        7.44        7.06      3.23 o 
   1   9   7        3.22        2.90      1.42 o 
   2   9   7        0.16        1.11      0.92 o 
   3   9   7       12.94        6.94      8.88 o 
   4   9   7        1.99        0.27      3.76 o 
   5   9   7       13.97        0.76      9.42 o 
   6   9   7        6.94        1.16      5.62 o 
  -3  10   7       33.80       29.63      4.18 o 
  -2  10   7       33.29       34.90      7.52 o 
  -1  10   7        3.85        3.19      1.85 o 
   0  10   7        0.11        0.12      1.34 o 
   1  10   7        1.28        1.71      2.39 o 
   2  10   7        4.55        2.31      1.33 o 
   3  10   7        2.94        0.85      0.79 o 
 -14   0   8        0.57       -0.11      2.79 o 
 -13   0   8       16.07       16.67      4.47 o 
 -12   0   8       24.32       18.07      4.87 o 
 -11   0   8      107.86      106.05      9.16 o 
 -10   0   8       30.53       26.60      5.55 o 
  -9   0   8       89.78       75.45      7.11 o 
  -8   0   8        4.26        2.87      2.33 o 
  -7   0   8      251.00      236.64     11.05 o 
  -6   0   8        0.17       -0.02      1.15 o 
  -5   0   8     1233.42     1169.74     19.06 o 
  -4   0   8       40.58       42.97      3.33 o 
  -3   0   8       61.75       66.75      3.21 o 
  -2   0   8       87.40       98.61      5.00 o 
  -1   0   8       99.90      108.51      4.43 o 
   0   0   8      568.76      613.24      9.82 o 
   1   0   8      701.13      748.05      8.30 o 
   2   0   8      175.15      175.48     35.04 o 
   3   0   8      170.29      137.50     13.15 o 
   4   0   8        5.51        5.28      1.19 o 
   5   0   8       87.04       82.72      3.12 o 
   6   0   8      118.34      131.63      9.99 o 
   7   0   8       68.91       71.92      5.80 o 
   8   0   8        0.12        3.25      2.12 o 
   9   0   8       98.75       99.83      7.31 o 
  10   0   8      113.61      139.48      9.78 o 
  11   0   8        9.78       11.55      4.25 o 
  13   0   8        0.14        0.91      3.30 o 
 -14   1   8        0.53        1.01      2.16 o 
 -13   1   8       19.17       20.01      3.48 o 
 -12   1   8       16.69       15.83      3.45 o 
 -11   1   8        0.97        1.21      1.96 o 
 -10   1   8        7.11        5.82      2.40 o 
  -9   1   8        1.59        3.54      1.77 o 
  -8   1   8        8.61        9.43      1.85 o 
  -7   1   8        8.28        7.54      1.62 o 
  -6   1   8      106.83      108.59      4.27 o 
  -5   1   8       24.52       23.33      2.38 o 
  -4   1   8      414.70      429.14      6.78 o 
  -3   1   8       54.74       55.30      2.07 o 
  -2   1   8      140.05      150.33      2.92 o 
  -1   1   8      184.09      206.40      5.14 o 
   0   1   8      956.49     1002.27     10.67 o 
   1   1   8     1031.91     1124.64     21.81 o 
   2   1   8      452.77      422.27      5.93 o 
   3   1   8       56.55       71.81      1.96 o 
   4   1   8      485.58      519.57      7.18 o 
   5   1   8       22.78       24.26      2.14 o 
   6   1   8      182.34      178.22      5.27 o 
   7   1   8      138.63      147.47      6.38 o 
   8   1   8      174.23      192.45      5.91 o 
   9   1   8       78.51       76.95      4.96 o 
  10   1   8      150.21      169.47      7.33 o 
  11   1   8        7.79        7.36      2.47 o 
  12   1   8       43.50       45.89      4.80 o 
  13   1   8        4.34        7.82      3.03 o 
 -14   2   8        2.51        0.60      2.26 o 
 -13   2   8        1.90        2.94      2.08 o 
 -12   2   8       63.90       56.01      5.50 o 
 -11   2   8       53.09       47.83      5.28 o 
 -10   2   8       49.54       41.33      4.76 o 
  -9   2   8       33.71       35.93      3.48 o 
  -8   2   8       48.15       48.05      3.47 o 
  -7   2   8       43.68       43.90      3.08 o 
  -6   2   8       49.76       46.54      3.09 o 
  -5   2   8      147.84      151.33      8.45 o 
  -4   2   8       92.22      103.07      3.97 o 
  -3   2   8      803.29      885.78     20.53 o 
  -2   2   8      629.33      645.50     12.16 o 
  -1   2   8      230.39      210.83      8.91 o 
   0   2   8       20.64       23.47      1.56 o 
   1   2   8      484.74      505.29     19.56 o 
   2   2   8      518.88      535.30     22.30 o 
   3   2   8       94.30       87.31      2.98 o 
   4   2   8      285.07      253.42      9.23 o 
   5   2   8      234.14      247.36      6.25 o 
   6   2   8       12.36       12.32      1.99 o 
   7   2   8       75.31       73.30      3.84 o 
   8   2   8      508.23      512.13     13.05 o 
   9   2   8       61.52       64.63      3.94 o 
  10   2   8       47.40       52.53      3.85 o 
  11   2   8       30.28       33.01      4.28 o 
  12   2   8        2.67        4.81      2.48 o 
  13   2   8        0.13       -0.16      2.45 o 
 -14   3   8        7.73       12.02      4.16 o 
 -13   3   8        0.15        0.03      1.82 o 
 -12   3   8        2.43        2.38      2.29 o 
 -11   3   8       14.27       15.09      3.39 o 
 -10   3   8       24.29       22.57      3.04 o 
  -9   3   8       11.80        9.13      2.17 o 
  -8   3   8      137.16      123.96      4.77 o 
  -7   3   8       94.25       96.06      4.61 o 
  -6   3   8       62.69       60.57      3.53 o 
  -5   3   8      306.60      310.27     10.66 o 
  -4   3   8      294.76      293.59      8.65 o 
  -3   3   8      406.76      418.76     14.51 o 
  -2   3   8      275.23      263.50      9.49 o 
  -1   3   8      818.84      784.80     21.28 o 
   0   3   8       27.30       24.09      1.57 o 
   1   3   8      273.81      252.55     10.19 o 
   2   3   8      136.15      112.54      3.57 o 
   3   3   8       49.62       49.79      2.90 o 
   4   3   8       74.98       56.88     12.50 o 
   5   3   8      598.02      589.81     10.19 o 
   6   3   8      271.52      262.10      9.96 o 
   7   3   8      132.71      123.38      7.34 o 
   8   3   8       45.61       46.45      3.74 o 
   9   3   8        6.82        9.80      2.16 o 
  10   3   8        1.64        2.38      1.71 o 
  11   3   8        1.34        0.69      1.51 o 
  12   3   8        2.92        5.42      2.78 o 
  13   3   8        4.06        3.54      3.54 o 
 -13   4   8       36.12       38.50      5.48 o 
 -12   4   8       13.09       14.11      3.40 o 
 -11   4   8       28.43       26.46      3.42 o 
 -10   4   8       13.63       15.16      2.72 o 
  -9   4   8       12.59       14.71      2.35 o 
  -8   4   8       65.61       66.56      3.82 o 
  -7   4   8      132.94      138.38      5.75 o 
  -6   4   8      141.66      152.50      5.68 o 
  -5   4   8       28.88       29.04      2.92 o 
  -4   4   8      108.95      109.58      6.89 o 
  -3   4   8       60.04       69.19      5.20 o 
  -2   4   8      457.90      456.81     22.92 o 
  -1   4   8      398.83      411.71      7.02 o 
   0   4   8      381.93      374.50     14.74 o 
   1   4   8       42.32       39.32      2.63 o 
   2   4   8       27.49       23.58      2.39 o 
   3   4   8        9.14        9.36      1.72 o 
   4   4   8       33.34       19.86      7.43 o 
   5   4   8       85.49       51.94     15.02 o 
   6   4   8      294.96      269.63      9.18 o 
   7   4   8       31.43       32.76      3.39 o 
   8   4   8       60.93       58.90      4.12 o 
   9   4   8        3.80        8.19      2.09 o 
  10   4   8       35.04       39.39      3.87 o 
  11   4   8       16.22       14.92      2.69 o 
  12   4   8        2.11        4.98      2.05 o 
 -12   5   8        3.77        6.95      2.89 o 
 -11   5   8       10.06       11.93      2.49 o 
 -10   5   8       23.97       24.19      3.03 o 
  -9   5   8       37.71       42.65      3.82 o 
  -8   5   8      203.55      219.05      7.39 o 
  -7   5   8       12.62       15.71      2.82 o 
  -6   5   8       70.70       74.96      4.36 o 
  -5   5   8      201.86      196.54      7.68 o 
  -4   5   8       81.39       80.75      4.37 o 
  -3   5   8       30.97       31.47      2.88 o 
  -2   5   8       39.44       38.59      3.36 o 
  -1   5   8       13.12       15.28      1.89 o 
   0   5   8        3.37        3.85      1.53 o 
   1   5   8      245.24      212.38     23.04 o 
   2   5   8      238.25      193.36     31.01 o 
   3   5   8      158.56      125.41     22.11 o 
   4   5   8      303.83      222.63     57.53 o 
   5   5   8      130.08       59.63     39.07 o 
   6   5   8       82.87       86.41      4.81 o 
   7   5   8       13.01       13.65      2.63 o 
   8   5   8       11.43       11.99      2.46 o 
   9   5   8        1.68        2.82      1.81 o 
  10   5   8       15.90       17.87      2.78 o 
  11   5   8       44.37       49.83      4.74 o 
 -11   6   8        9.66       14.28      3.57 o 
 -10   6   8        5.36        9.59      2.23 o 
  -9   6   8       29.76       39.39      3.82 o 
  -8   6   8      125.74      139.73      5.74 o 
  -7   6   8       67.55       78.76      4.77 o 
  -6   6   8      172.77      190.26      6.89 o 
  -5   6   8      300.88      339.23      8.84 o 
  -4   6   8       12.72       17.73      3.03 o 
  -3   6   8       14.52       15.20      2.82 o 
  -2   6   8       24.30       24.31      3.35 o 
  -1   6   8       15.90       11.20      4.50 o 
   0   6   8      246.61      206.10     24.97 o 
   1   6   8       72.38       68.74     10.54 o 
   2   6   8       81.34       68.35     17.08 o 
   3   6   8       87.21       55.99     22.85 o 
   4   6   8      132.90       59.08     37.49 o 
   5   6   8        6.19        1.99      3.70 o 
   6   6   8        5.21        1.89      3.66 o 
   7   6   8        7.32        7.34      2.06 o 
   8   6   8        1.61        2.98      1.84 o 
   9   6   8        1.22        1.86      2.42 o 
  10   6   8        9.77       14.42      2.89 o 
  11   6   8       12.20       13.38      4.04 o 
 -10   7   8       44.48       45.34      5.34 o 
  -9   7   8       10.21       17.46      3.55 o 
  -8   7   8       11.75       16.84      2.62 o 
  -7   7   8        4.25        5.72      2.07 o 
  -6   7   8        6.57        7.42      2.23 o 
  -5   7   8       80.02       82.12      5.54 o 
  -4   7   8        3.11        6.52      2.30 o 
  -3   7   8        5.20        7.11      2.29 o 
  -2   7   8       29.17       29.13      5.73 o 
  -1   7   8        3.64        5.53      1.97 o 
   0   7   8       79.02       66.51     14.30 o 
   1   7   8      176.41      168.55     36.26 o 
   2   7   8       29.71       23.22      7.11 o 
   3   7   8        0.39        1.30      1.18 o 
   4   7   8        8.80        3.69      6.47 o 
   5   7   8        9.90        0.72      5.26 o 
   6   7   8       17.20        2.27     12.96 o 
   7   7   8        3.71        3.16      3.68 o 
   8   7   8        8.41        9.96      2.64 o 
   9   7   8       35.65       36.55      4.37 o 
  -9   8   8        9.31       13.38      4.09 o 
  -8   8   8       13.11       18.82      4.56 o 
  -7   8   8       14.21       17.20      3.16 o 
  -6   8   8        6.59        8.08      2.39 o 
  -5   8   8      102.67      113.21     11.16 o 
  -4   8   8      101.65      107.67      7.14 o 
  -3   8   8       15.63       18.10      3.26 o 
  -2   8   8       12.60       12.34      2.71 o 
  -1   8   8       37.35       30.51      6.69 o 
   0   8   8        7.07        7.79      2.10 o 
   1   8   8        7.99        7.60      6.42 o 
   2   8   8        2.15        2.35      2.76 o 
   3   8   8        2.52        2.84      5.61 o 
   4   8   8        6.27        2.10      5.51 o 
   5   8   8       17.04        0.89     16.08 o 
   6   8   8       18.59        2.22     11.39 o 
   7   8   8        5.33        2.73      5.90 o 
   8   8   8        5.62        0.46      2.42 o 
  -6   9   8        2.83        3.08      3.10 o 
  -5   9   8        9.02       10.25      2.58 o 
  -4   9   8        3.97        5.53      2.01 o 
  -3   9   8       80.66       81.63      5.66 o 
  -2   9   8       59.23       62.36      5.63 o 
  -1   9   8       25.55       26.16      8.60 o 
   0   9   8        9.45       10.21      2.22 o 
   1   9   8       16.46       12.62      3.66 o 
   2   9   8        2.85        1.53      0.92 o 
   3   9   8        1.56        1.72      2.79 o 
   4   9   8        5.82        1.06      3.70 o 
   5   9   8        1.04        0.06      0.57 o 
  -2  10   8       46.96       43.30      5.22 o 
  -1  10   8        9.64       10.04      3.06 o 
   0  10   8        1.95        2.02      1.95 o 
   1  10   8        1.05        1.60      1.68 o 
 -14   0   9        0.00        0.85      3.51 o 
 -13   0   9       19.70        9.78      3.70 o 
 -12   0   9       10.29        7.44      3.11 o 
 -11   0   9       13.19        8.16      3.72 o 
 -10   0   9      473.16      364.97     17.09 o 
  -9   0   9        0.49        2.37      2.87 o 
  -8   0   9       34.10       26.91      4.95 o 
  -7   0   9       25.83       20.70      4.37 o 
  -6   0   9      420.96      408.23     10.46 o 
  -5   0   9       47.02       44.40      3.83 o 
  -4   0   9      420.07      451.38     10.06 o 
  -3   0   9      781.64      803.33     26.24 o 
  -2   0   9      325.61      337.19     12.15 o 
  -1   0   9        0.42        2.32      1.49 o 
   0   0   9      141.58      131.86      3.83 o 
   1   0   9      137.89      145.67      3.96 o 
   2   0   9       44.42       47.57      2.97 o 
   3   0   9      361.41      311.39     38.14 o 
   4   0   9       41.59       41.54      2.49 o 
   5   0   9        0.48       -0.05      1.20 o 
   6   0   9       17.99       23.56      4.21 o 
   7   0   9       15.84       16.18      3.87 o 
   8   0   9       31.64       31.20      5.20 o 
   9   0   9       41.46       44.91      6.04 o 
  10   0   9      348.60      391.16     16.14 o 
  11   0   9       18.08       19.70      5.33 o 
  12   0   9       30.12       37.21      6.86 o 
  13   0   9        3.72        5.11      4.00 o 
 -14   1   9        3.03        3.71      2.87 o 
 -13   1   9       11.53       11.26      2.82 o 
 -12   1   9        7.10        5.33      2.08 o 
 -11   1   9       44.73       40.90      4.82 o 
 -10   1   9       65.04       72.25      5.55 o 
  -9   1   9       34.08       33.93      4.25 o 
  -8   1   9       62.33       56.77      3.75 o 
  -7   1   9       50.65       44.66      3.30 o 
  -6   1   9       43.17       43.94      2.93 o 
  -5   1   9       77.52       73.97      3.62 o 
  -4   1   9      309.48      338.09      9.07 o 
  -3   1   9       22.06       24.52      1.69 o 
  -2   1   9       40.34       49.86      1.93 o 
  -1   1   9      425.21      454.61     10.82 o 
   0   1   9      229.36      203.40      3.67 o 
   1   1   9      252.42      276.04     11.76 o 
   2   1   9     1561.94     1689.35     26.78 o 
   3   1   9      153.16      162.92      3.80 o 
   4   1   9      396.70      403.76     10.84 o 
   5   1   9      171.67      143.08     17.43 o 
   6   1   9      174.12      159.18     16.33 o 
   7   1   9      247.70      251.81      6.64 o 
   8   1   9      348.95      371.34     10.30 o 
   9   1   9      109.77      110.50      5.90 o 
  10   1   9       29.80       31.74      5.02 o 
  11   1   9       31.41       37.86      4.64 o 
  12   1   9        4.37        5.83      2.65 o 
  13   1   9        0.10        2.18      2.42 o 
 -14   2   9        2.69        6.30      3.78 o 
 -13   2   9       14.06       16.86      6.28 o 
 -12   2   9       17.10       12.44      3.26 o 
 -11   2   9       28.83       25.76      4.16 o 
 -10   2   9        9.50        8.09      2.13 o 
  -9   2   9       56.93       50.46      4.06 o 
  -8   2   9      148.83      137.68      5.89 o 
  -7   2   9       26.43       28.32      2.94 o 
  -6   2   9       29.62       32.03      3.58 o 
  -5   2   9       71.69       79.36      4.54 o 
  -4   2   9      261.60      279.51     15.34 o 
  -3   2   9      195.84      192.08      6.28 o 
  -2   2   9      243.02      257.40      6.15 o 
  -1   2   9       61.95       52.21      2.06 o 
   0   2   9       23.56       24.31      1.54 o 
   1   2   9      129.75      137.38      6.19 o 
   2   2   9      192.57      209.64      7.81 o 
   3   2   9      547.05      541.34     21.35 o 
   4   2   9      325.54      278.12     14.43 o 
   5   2   9       43.51       38.55      4.44 o 
   6   2   9      102.79       81.15     17.20 o 
   7   2   9       21.15       21.05      2.72 o 
   8   2   9      414.79      441.90     13.41 o 
   9   2   9       24.28       28.88      3.18 o 
  10   2   9       13.16       17.38      3.28 o 
  11   2   9        8.55        8.70      3.00 o 
  12   2   9       13.84       13.45      3.37 o 
  13   2   9        7.01        9.62      3.71 o 
 -13   3   9       33.76       29.06      4.89 o 
 -12   3   9       16.77       15.96      3.58 o 
 -11   3   9       70.71       75.70      9.57 o 
 -10   3   9        3.92        3.97      1.89 o 
  -9   3   9      212.88      217.50      7.50 o 
  -8   3   9       25.31       22.43      2.98 o 
  -7   3   9      152.66      151.07      6.79 o 
  -6   3   9      472.58      481.47     17.30 o 
  -5   3   9       55.55       55.00      3.41 o 
  -4   3   9       23.00       27.96      2.67 o 
  -3   3   9       83.36       79.51      6.53 o 
  -2   3   9       12.59       11.77      2.18 o 
  -1   3   9      382.53      402.27     21.39 o 
   0   3   9       23.06       22.68      1.87 o 
   1   3   9       17.36       18.61      1.84 o 
   2   3   9       61.12       54.97      4.93 o 
   3   3   9       29.32       24.62      2.03 o 
   4   3   9      655.72      572.82     45.87 o 
   5   3   9      438.01      311.52     80.11 o 
   6   3   9      966.39      662.95    159.28 o 
   7   3   9       38.44       40.38      3.47 o 
   8   3   9       65.10       63.43      4.06 o 
   9   3   9        5.12        6.67      1.92 o 
  10   3   9        3.35        4.14      1.78 o 
  11   3   9        4.18        5.61      2.48 o 
  12   3   9        5.59        5.36      2.94 o 
 -13   4   9       33.86       37.33      6.08 o 
 -12   4   9       12.08       12.23      2.60 o 
 -11   4   9        9.77       20.49      3.74 o 
 -10   4   9        5.58        4.23      1.96 o 
  -9   4   9       17.06       17.89      2.97 o 
  -8   4   9       41.36       43.22      4.51 o 
  -7   4   9      310.00      321.91      8.76 o 
  -6   4   9      409.03      423.22      9.61 o 
  -5   4   9       19.82       21.98      2.73 o 
  -4   4   9      112.60      111.33      8.28 o 
  -3   4   9      243.30      256.37     16.16 o 
  -2   4   9      205.99      197.32     10.28 o 
  -1   4   9      232.09      210.15     10.21 o 
   0   4   9       13.10       11.24      1.79 o 
   1   4   9        6.93        6.73      1.35 o 
   2   4   9      204.22      178.78     13.75 o 
   3   4   9       27.42       28.10      2.47 o 
   4   4   9       98.14       70.12     13.48 o 
   5   4   9        0.45       -0.38      1.35 o 
   6   4   9      222.62       95.79     72.76 o 
   7   4   9        3.64        2.06      1.63 o 
   8   4   9        1.92        5.66      1.86 o 
   9   4   9       14.04       17.20      2.81 o 
  10   4   9        2.47        2.57      1.50 o 
  11   4   9        1.98        3.42      1.88 o 
  12   4   9        3.23        4.12      3.23 o 
 -12   5   9        4.50        8.43      3.18 o 
 -11   5   9       44.54       52.41      4.79 o 
 -10   5   9       58.29       69.68      5.71 o 
  -9   5   9       68.95       76.60      4.63 o 
  -8   5   9       73.47       83.26      5.06 o 
  -7   5   9       58.95       68.39      4.68 o 
  -6   5   9      452.28      443.19     11.25 o 
  -5   5   9      175.32      179.79      6.37 o 
  -4   5   9       65.33       66.89      4.06 o 
  -3   5   9        6.06        5.50      1.94 o 
  -2   5   9       79.94       65.73      5.82 o 
  -1   5   9       58.08       59.44      4.39 o 
   0   5   9       24.57       26.54      2.70 o 
   1   5   9      314.48      267.42     28.81 o 
   2   5   9      474.92      437.99     55.72 o 
   3   5   9      250.83      210.11     40.27 o 
   4   5   9       93.19       68.65     18.52 o 
   5   5   9       23.37       14.86      6.60 o 
   6   5   9       15.05        2.67      7.24 o 
   7   5   9       49.68       49.80      4.10 o 
   8   5   9        3.13        4.58      1.86 o 
   9   5   9        9.17        7.79      2.07 o 
  10   5   9        2.22        1.54      1.48 o 
  11   5   9        7.14       11.59      2.73 o 
 -11   6   9       20.35       27.78      5.07 o 
 -10   6   9        3.02        4.65      1.81 o 
  -9   6   9       17.75       24.49      3.23 o 
  -8   6   9      235.56      245.71      8.49 o 
  -7   6   9       51.68       61.19      4.70 o 
  -6   6   9      224.09      218.31      7.54 o 
  -5   6   9       13.55       16.32      3.18 o 
  -4   6   9       50.26       52.61      5.69 o 
  -3   6   9       16.34       13.51      2.78 o 
  -2   6   9       48.27       40.04      4.34 o 
  -1   6   9       14.96       12.64      2.74 o 
   0   6   9       10.99        9.26      2.43 o 
   1   6   9      180.43      157.13     24.94 o 
   2   6   9      139.56      119.52     22.46 o 
   3   6   9       21.74       19.22      6.78 o 
   4   6   9        0.91        0.82      0.83 o 
   5   6   9        8.69        3.33      3.36 o 
   6   6   9        2.91        0.15      2.89 o 
   7   6   9        1.57        1.00      1.45 o 
   8   6   9        1.81        5.01      1.81 o 
   9   6   9        6.89       11.61      2.38 o 
  10   6   9        0.98        1.11      2.01 o 
 -10   7   9       59.66       72.37      7.50 o 
  -9   7   9        1.90        3.35      1.84 o 
  -8   7   9       36.48       47.93      4.32 o 
  -7   7   9       12.25       19.09      3.51 o 
  -6   7   9       47.19       50.74      5.44 o 
  -5   7   9       49.82       55.68      5.25 o 
  -4   7   9       31.11       30.85      4.18 o 
  -3   7   9       74.97       70.67      8.19 o 
  -2   7   9        1.21        1.40      1.69 o 
  -1   7   9       90.36       80.51     14.02 o 
   0   7   9       11.67        9.82      2.96 o 
   1   7   9       27.06       17.92      6.33 o 
   2   7   9       27.60       20.34      5.45 o 
   3   7   9       30.72       22.32     12.98 o 
   4   7   9        3.28        2.09      2.28 o 
   5   7   9        2.71        0.87      3.17 o 
   6   7   9       12.26        1.11      8.34 o 
   7   7   9        1.37        0.43      1.75 o 
   8   7   9        1.26        1.18      1.79 o 
   9   7   9       13.18       19.83      3.96 o 
  -8   8   9        0.05        2.39      2.33 o 
  -7   8   9       17.66       22.37      3.73 o 
  -6   8   9       21.39       25.67      3.99 o 
  -5   8   9       28.55       32.60      4.29 o 
  -4   8   9       53.14       54.84      6.82 o 
  -3   8   9      227.12      223.61     22.65 o 
  -2   8   9       39.68       41.31      9.12 o 
  -1   8   9       69.77       67.78      8.21 o 
   0   8   9       29.60       23.76      7.73 o 
   1   8   9        0.93        0.86      1.05 o 
   2   8   9       35.78       22.18     12.25 o 
   3   8   9       37.58       20.63     12.84 o 
   4   8   9        6.19        2.95      5.58 o 
   5   8   9        1.47        0.05      2.56 o 
   6   8   9        2.46        0.78      2.23 o 
   7   8   9       11.72        2.01      9.89 o 
  -5   9   9       44.97       52.09      5.73 o 
  -4   9   9        8.55        8.28      2.45 o 
  -3   9   9       26.08       21.95      3.60 o 
  -2   9   9       12.77       14.83      2.77 o 
  -1   9   9        4.17        6.93      2.07 o 
   0   9   9        2.89        2.71      1.55 o 
   1   9   9        1.03        1.56      1.29 o 
   2   9   9        2.24        2.28      2.40 o 
   3   9   9        4.60        1.76      0.99 o 
   4   9   9        6.86        1.86      4.69 o 
 -13   0  10        0.50        0.92      2.44 o 
 -12   0  10        3.17        1.39      2.43 o 
 -11   0  10       31.89       22.70      5.68 o 
 -10   0  10       31.14       25.32      5.49 o 
  -9   0  10      145.24      108.57      9.01 o 
  -8   0  10        6.09        1.44      2.35 o 
  -7   0  10       17.45       20.74      3.33 o 
  -6   0  10       71.87       73.40      4.82 o 
  -5   0  10        0.26       -1.18      1.27 o 
  -4   0  10       92.69       86.94      4.75 o 
  -3   0  10       20.00       19.93      2.16 o 
  -2   0  10        0.42        1.60      1.12 o 
  -1   0  10      139.41      157.50      4.94 o 
   0   0  10       23.90       23.40      2.80 o 
   1   0  10       71.11       74.20      3.15 o 
   2   0  10      403.86      447.97      9.73 o 
   3   0  10        4.37        2.72      1.08 o 
   4   0  10       31.81       33.65      2.36 o 
   5   0  10       24.59       28.56      4.46 o 
   6   0  10       24.25       20.96      4.13 o 
   7   0  10       74.32       69.48      6.71 o 
   8   0  10       48.38       51.94      6.31 o 
   9   0  10       68.83       67.34      7.27 o 
  10   0  10      257.04      277.33     14.35 o 
  11   0  10       16.78       23.83      5.31 o 
  12   0  10        0.10        2.35      3.75 o 
 -13   1  10        9.18       11.59      3.24 o 
 -12   1  10        7.95        5.83      2.42 o 
 -11   1  10        3.28        5.32      2.36 o 
 -10   1  10      107.14       84.64      5.92 o 
  -9   1  10       39.41       37.43      4.51 o 
  -8   1  10       48.63       37.70      3.53 o 
  -7   1  10       39.76       41.33      3.53 o 
  -6   1  10      129.27      123.39      4.87 o 
  -5   1  10      150.06      144.36      7.50 o 
  -4   1  10       61.85       58.75      2.92 o 
  -3   1  10      127.02      134.93      4.52 o 
  -2   1  10      110.17      114.80      2.90 o 
  -1   1  10       32.05       37.21      1.78 o 
   0   1  10       98.69       86.15      2.65 o 
   1   1  10       82.11       84.39      2.47 o 
   2   1  10       21.49       24.90      1.48 o 
   3   1  10      159.45      153.10      7.06 o 
   4   1  10      213.41      212.53     12.97 o 
   5   1  10       89.47       86.47      7.06 o 
   6   1  10      119.11      114.00     10.52 o 
   7   1  10      488.29      492.68     11.81 o 
   8   1  10      147.23      147.90      6.94 o 
   9   1  10       25.10       35.91      4.28 o 
  10   1  10       88.06       96.63      7.26 o 
  11   1  10       28.36       25.66      3.98 o 
  12   1  10       12.70       17.94      4.00 o 
 -13   2  10        4.24        4.83      2.75 o 
 -12   2  10       27.34       30.13      4.61 o 
 -11   2  10       30.17       25.09      3.97 o 
 -10   2  10        5.46        4.62      1.83 o 
  -9   2  10      146.23      140.49      6.11 o 
  -8   2  10      173.26      157.45      6.25 o 
  -7   2  10      273.09      245.14     10.27 o 
  -6   2  10        0.92        1.00      1.35 o 
  -5   2  10      209.65      200.21      6.87 o 
  -4   2  10       81.24       82.94      4.24 o 
  -3   2  10      102.03       96.85      3.98 o 
  -2   2  10      176.38      175.73      9.11 o 
  -1   2  10       67.50       60.04      2.80 o 
   0   2  10       23.80       24.48      1.54 o 
   1   2  10      150.15      148.26      5.34 o 
   2   2  10      271.36      266.06      9.24 o 
   3   2  10       17.98       17.02      1.72 o 
   4   2  10       90.08       88.91      3.42 o 
   5   2  10       52.83       45.44      5.35 o 
   6   2  10       57.68       51.74      6.69 o 
   7   2  10       41.08       27.29      9.82 o 
   8   2  10       95.18      105.51      5.17 o 
   9   2  10        9.10        8.82      2.65 o 
  10   2  10       23.93       29.50      4.30 o 
  11   2  10        3.08        5.52      2.66 o 
  12   2  10       48.45       54.55      6.02 o 
 -13   3  10       17.15       25.17      5.26 o 
 -12   3  10       22.38       24.95      4.29 o 
 -11   3  10        3.48        3.47      1.76 o 
 -10   3  10        5.76        5.32      2.05 o 
  -9   3  10       43.99       52.93      4.49 o 
  -8   3  10       21.98       23.53      3.15 o 
  -7   3  10      169.46      174.91      6.54 o 
  -6   3  10      481.66      469.65     15.88 o 
  -5   3  10      191.35      187.66      6.11 o 
  -4   3  10       98.02       89.12      4.24 o 
  -3   3  10        7.11        5.52      1.50 o 
  -2   3  10       68.91       69.49      4.82 o 
  -1   3  10       51.29       47.89      3.78 o 
   0   3  10       71.73       73.46      4.56 o 
   1   3  10       97.10      101.52      7.62 o 
   2   3  10      130.14      125.81      6.69 o 
   3   3  10      146.18      136.72      9.75 o 
   4   3  10      239.84      217.55     18.26 o 
   5   3  10      389.08      335.77     36.55 o 
   6   3  10       65.85       50.24     11.78 o 
   7   3  10       57.58       26.13     15.99 o 
   8   3  10       25.75       32.88      3.45 o 
   9   3  10        7.87       10.50      2.22 o 
  10   3  10        9.60       12.15      3.12 o 
  11   3  10       12.91       16.85      3.66 o 
  12   3  10       25.37       31.96      7.20 o 
 -12   4  10        5.09        8.11      2.49 o 
 -11   4  10        7.81       11.42      2.44 o 
 -10   4  10        7.72        9.91      2.30 o 
  -9   4  10       87.43       89.90      5.24 o 
  -8   4  10       58.21       61.81      4.58 o 
  -7   4  10      232.26      241.51      7.97 o 
  -6   4  10      530.07      571.68     13.78 o 
  -5   4  10      169.76      170.46      9.96 o 
  -4   4  10      137.82      135.61      9.56 o 
  -3   4  10       55.60       54.05      3.46 o 
  -2   4  10       25.01       26.43      3.36 o 
  -1   4  10       21.33       20.17      3.29 o 
   0   4  10       25.76       26.36      2.49 o 
   1   4  10       99.73       78.10      6.20 o 
   2   4  10       91.64       84.35      7.80 o 
   3   4  10      297.42      258.08     17.54 o 
   4   4  10      210.37      158.10     20.40 o 
   5   4  10       38.68       27.58      7.82 o 
   6   4  10      164.08       89.03     40.06 o 
   7   4  10       14.12        3.07      7.99 o 
   8   4  10        8.52        2.69      4.05 o 
   9   4  10       17.37       21.08      2.97 o 
  10   4  10        3.88        6.78      1.99 o 
  11   4  10        0.59        1.39      2.53 o 
 -11   5  10        0.15        0.60      2.23 o 
 -10   5  10        2.58        3.91      1.67 o 
  -9   5  10       95.54      101.79      5.72 o 
  -8   5  10      283.20      288.89     15.22 o 
  -7   5  10       88.00       96.43      5.47 o 
  -6   5  10       10.73       11.44      2.47 o 
  -5   5  10       80.91       86.95      4.73 o 
  -4   5  10      125.29      122.58     10.15 o 
  -3   5  10       15.53       17.51      4.34 o 
  -2   5  10       15.08       15.44      2.80 o 
  -1   5  10        6.89        6.44      2.17 o 
   0   5  10       37.21       34.35      6.44 o 
   1   5  10       14.43       12.28      2.00 o 
   2   5  10       48.37       41.88      8.30 o 
   3   5  10       25.50       27.07      3.21 o 
   4   5  10        8.29        9.25      2.57 o 
   5   5  10       40.83       27.65      9.62 o 
   6   5  10       57.11       20.13     22.10 o 
   7   5  10        0.02        0.37      1.83 o 
   8   5  10       62.60       36.46     28.70 o 
   9   5  10        3.13        6.38      1.96 o 
  10   5  10        4.53        8.24      2.37 o 
 -10   6  10        3.93        5.10      1.93 o 
  -9   6  10        9.90       11.95      2.40 o 
  -8   6  10       56.67       62.22      4.83 o 
  -7   6  10        8.53       12.77      2.71 o 
  -6   6  10        6.98        8.97      2.80 o 
  -5   6  10      103.48      106.16     14.75 o 
  -4   6  10       15.20       16.29      3.14 o 
  -3   6  10        1.57        2.30      1.63 o 
  -2   6  10        7.03        6.86      2.18 o 
  -1   6  10       78.92       76.86     12.93 o 
   0   6  10      146.59      102.91     23.30 o 
   1   6  10      155.28      121.98     30.53 o 
   2   6  10        9.15        9.12      1.78 o 
   3   6  10       29.78       28.32      6.84 o 
   4   6  10        6.60        3.05      2.97 o 
   5   6  10       54.65       26.91     18.31 o 
   6   6  10        6.79        0.55      4.07 o 
   7   6  10       40.82       18.71     20.43 o 
   8   6  10        8.87        3.67      5.87 o 
   9   6  10        0.25       -0.14      1.73 o 
  -9   7  10       34.47       39.64      4.22 o 
  -8   7  10       12.19       17.11      3.72 o 
  -7   7  10       12.61       14.83      3.15 o 
  -6   7  10       21.71       20.82      3.61 o 
  -5   7  10        0.30        0.15      2.01 o 
  -4   7  10       48.68       48.87      5.16 o 
  -3   7  10       47.97       51.76      5.49 o 
  -2   7  10       37.44       36.21     12.65 o 
  -1   7  10       16.93       11.82      3.78 o 
   0   7  10       78.00       62.86     20.75 o 
   1   7  10        4.07        4.01      2.13 o 
   2   7  10       10.26        7.41      4.00 o 
   3   7  10      100.61       71.17     23.86 o 
   4   7  10       24.42       12.99     10.92 o 
   5   7  10        9.46        3.84      6.95 o 
   6   7  10        1.55        0.12      1.97 o 
   7   7  10        1.48       -1.30      0.94 o 
   8   7  10        0.09        0.89      1.91 o 
  -7   8  10        5.89        6.21      2.53 o 
  -6   8  10        8.17        8.90      2.54 o 
  -5   8  10       15.89       18.67      3.42 o 
  -4   8  10       49.88       47.41      5.17 o 
  -3   8  10        5.12        6.55      2.23 o 
  -2   8  10       19.23       19.95      6.27 o 
  -1   8  10        2.96        5.32      1.83 o 
   0   8  10       21.27       20.81      8.41 o 
   1   8  10        1.02        0.01      0.83 o 
   2   8  10       47.12       25.05     14.10 o 
   3   8  10       17.43        7.71      8.77 o 
   4   8  10       23.62        8.21     12.76 o 
   5   8  10        0.05        0.06      0.80 o 
   6   8  10        4.40        0.85      5.69 o 
  -4   9  10       30.48       30.58      4.78 o 
  -3   9  10       16.65       21.40      3.89 o 
  -2   9  10        0.33        3.58      2.10 o 
  -1   9  10       10.91       12.53      2.84 o 
   0   9  10        0.97        2.06      1.48 o 
   1   9  10        4.45        4.00      1.75 o 
   2   9  10       18.69       13.04     10.68 o 
   3   9  10       13.65        6.99      7.17 o 
 -13   0  11        3.94       14.48      5.32 o 
 -12   0  11        9.68        6.55      4.04 o 
 -11   0  11        0.03        3.67      3.43 o 
 -10   0  11      129.08      108.74      9.58 o 
  -9   0  11        8.90       13.79      4.25 o 
  -8   0  11       10.55        9.65      3.42 o 
  -7   0  11       26.60       29.86      4.06 o 
  -6   0  11      157.07      156.13      7.14 o 
  -5   0  11      254.79      271.61      9.06 o 
  -4   0  11       33.60       33.49      3.62 o 
  -3   0  11     1393.63     1347.54     14.99 o 
  -2   0  11     1273.13     1283.19     55.69 o 
  -1   0  11       28.25       27.84      2.45 o 
   0   0  11       61.22       65.78      3.21 o 
   1   0  11      206.07      204.55      5.95 o 
   2   0  11        2.34        0.90      1.01 o 
   3   0  11        3.10        2.76      1.14 o 
   4   0  11      171.94      158.99      8.73 o 
   5   0  11        4.38        6.74      3.18 o 
   6   0  11       14.04       12.16      3.66 o 
   7   0  11       35.50       38.15      5.97 o 
   8   0  11      100.25      112.17      9.25 o 
   9   0  11       90.34      108.34      9.27 o 
  10   0  11       44.67       39.88      6.97 o 
  11   0  11       18.87       23.63      6.17 o 
  12   0  11        5.35        4.98      4.59 o 
 -13   1  11        4.70        2.30      3.01 o 
 -12   1  11        1.52        1.30      2.15 o 
 -11   1  11        8.46       11.51      3.09 o 
 -10   1  11       37.96       28.77      4.22 o 
  -9   1  11       79.44       78.11      5.83 o 
  -8   1  11       35.14       36.55      3.67 o 
  -7   1  11      215.07      213.37      7.02 o 
  -6   1  11       88.91       94.44      4.69 o 
  -5   1  11      161.16      156.08      6.47 o 
  -4   1  11     1031.76      992.42     11.80 o 
  -3   1  11      479.66      495.69      7.96 o 
  -2   1  11      182.17      176.87      4.44 o 
  -1   1  11       32.36       38.62      1.92 o 
   0   1  11      204.44      204.06      4.25 o 
   1   1  11       67.70       70.62      2.62 o 
   2   1  11        6.22        6.70      1.12 o 
   3   1  11       89.71       82.61      4.53 o 
   4   1  11       30.03       31.37      2.45 o 
   5   1  11      123.87      110.19     13.75 o 
   6   1  11      210.49      214.17      7.98 o 
   7   1  11       65.61       78.70      5.47 o 
   8   1  11      178.19      190.73      8.16 o 
   9   1  11      356.51      381.52     11.81 o 
  10   1  11       98.27      111.82      7.63 o 
  11   1  11       41.35       47.42      5.32 o 
  12   1  11        2.68        4.33      3.38 o 
 -13   2  11        7.30        6.12      3.92 o 
 -12   2  11       16.22       12.92      3.32 o 
 -11   2  11        0.77        1.44      1.78 o 
 -10   2  11        3.25        3.03      1.62 o 
  -9   2  11        7.90       10.46      2.26 o 
  -8   2  11       99.50       84.32      6.39 o 
  -7   2  11      128.46      127.91      5.63 o 
  -6   2  11        2.00        2.33      1.52 o 
  -5   2  11      408.22      404.99     16.73 o 
  -4   2  11     1122.23     1122.52     25.89 o 
  -3   2  11      192.11      189.03      5.88 o 
  -2   2  11       96.88       94.48      8.36 o 
  -1   2  11      173.32      160.91      5.52 o 
   0   2  11      204.03      215.21      7.40 o 
   1   2  11       94.53       94.44      4.57 o 
   2   2  11       15.28       19.06      1.87 o 
   3   2  11       20.92       22.89      2.06 o 
   4   2  11      290.04      271.61     24.00 o 
   5   2  11      138.24      121.39      7.95 o 
   6   2  11       83.13       71.54      8.08 o 
   7   2  11       41.83       41.88      5.16 o 
   8   2  11       78.91       74.39      5.39 o 
   9   2  11        1.91        2.65      1.96 o 
  10   2  11       28.72       35.21      4.55 o 
  11   2  11        0.06        0.90      2.31 o 
 -12   3  11        1.00       -0.02      2.12 o 
 -11   3  11       20.45       20.18      3.09 o 
 -10   3  11        7.36        8.01      2.17 o 
  -9   3  11        9.12       10.29      2.30 o 
  -8   3  11      218.80      203.21      7.33 o 
  -7   3  11       87.27       86.18      4.86 o 
  -6   3  11      229.63      235.30      7.46 o 
  -5   3  11       51.63       55.05      3.76 o 
  -4   3  11      182.95      184.66      6.09 o 
  -3   3  11      275.15      282.05     21.87 o 
  -2   3  11       16.28       17.14      2.86 o 
  -1   3  11      102.50       99.52     12.10 o 
   0   3  11      132.89      131.73      4.42 o 
   1   3  11       31.96       33.32      2.85 o 
   2   3  11       37.92       31.88      2.77 o 
   3   3  11       10.86        9.96      1.59 o 
   4   3  11      205.77      177.83     14.09 o 
   5   3  11        8.39        8.19      1.65 o 
   6   3  11       47.24       32.43      7.07 o 
   7   3  11       17.12       12.64      5.37 o 
   8   3  11        5.60        1.29      1.93 o 
   9   3  11        5.24        3.42      2.12 o 
  10   3  11        6.95       13.03      3.30 o 
  11   3  11       26.97       31.68      5.33 o 
 -12   4  11        8.30       11.18      3.14 o 
 -11   4  11       16.64       14.80      2.73 o 
 -10   4  11       28.09       29.25      3.61 o 
  -9   4  11        8.78       11.58      3.27 o 
  -8   4  11        9.98       13.47      2.77 o 
  -7   4  11       35.79       36.36      3.89 o 
  -6   4  11      672.18      665.78     28.87 o 
  -5   4  11       98.63      106.58      5.11 o 
  -4   4  11       69.90       76.95      4.92 o 
  -3   4  11        5.94        3.98      1.92 o 
  -2   4  11      103.26       91.56      8.30 o 
  -1   4  11       21.81       24.00      3.29 o 
   0   4  11       63.64       53.84      7.62 o 
   1   4  11       15.45       13.64      1.77 o 
   2   4  11       14.30       12.14      2.54 o 
   3   4  11       60.12       54.59      7.73 o 
   4   4  11       90.55       81.32      9.85 o 
   5   4  11       99.82       94.92     17.94 o 
   6   4  11       34.25       25.87      7.58 o 
   7   4  11       20.86        8.94      8.47 o 
   8   4  11        5.19        0.35      4.37 o 
   9   4  11        1.93        1.07      1.76 o 
  10   4  11        2.34        3.80      2.36 o 
 -11   5  11       24.79       27.25      4.08 o 
 -10   5  11       22.45       29.63      3.75 o 
  -9   5  11       15.60       12.97      2.82 o 
  -8   5  11       36.82       44.21      4.47 o 
  -7   5  11        3.80        5.47      2.02 o 
  -6   5  11       51.32       61.16      4.43 o 
  -5   5  11       41.42       42.31      4.83 o 
  -4   5  11       37.61       45.84      5.70 o 
  -3   5  11       28.50       25.38      5.97 o 
  -2   5  11       22.08       19.97      3.40 o 
  -1   5  11       19.96       14.40      3.25 o 
   0   5  11        6.10        6.50      2.27 o 
   1   5  11       31.56       26.59      2.63 o 
   2   5  11       49.63       42.72      6.37 o 
   3   5  11       20.45       14.67      3.15 o 
   4   5  11       31.51       26.17      4.84 o 
   5   5  11       68.74       51.37     14.04 o 
   6   5  11       32.25       12.29     10.91 o 
   7   5  11        2.41        0.27      3.41 o 
   8   5  11       14.94        2.85      5.69 o 
   9   5  11        3.76        0.79      3.03 o 
  10   5  11        8.08        2.97      4.99 o 
 -10   6  11       18.01       25.01      3.80 o 
  -9   6  11       23.93       36.55      4.43 o 
  -8   6  11        0.76        0.73      1.71 o 
  -7   6  11       43.81       44.20      5.41 o 
  -6   6  11       33.14       38.80      4.86 o 
  -5   6  11       10.98       15.72      3.26 o 
  -4   6  11       13.12       12.82      3.10 o 
  -3   6  11       10.59       12.76      2.78 o 
  -2   6  11        1.77        3.19      2.28 o 
  -1   6  11       71.49       59.55     10.30 o 
   0   6  11       49.44       43.64      6.85 o 
   1   6  11       42.87       29.30      8.87 o 
   2   6  11       70.15       55.91     12.68 o 
   3   6  11        4.35        3.75      1.18 o 
   4   6  11       12.88        9.17      3.95 o 
   5   6  11        7.92        4.75      1.86 o 
   6   6  11       23.20        5.68     11.40 o 
   7   6  11        7.53        1.05      4.78 o 
   8   6  11        8.95        2.06      5.24 o 
   9   6  11       11.42        2.39      6.35 o 
  -8   7  11        1.05        2.86      2.21 o 
  -7   7  11        9.47       10.26      2.79 o 
  -6   7  11        4.08        5.13      3.36 o 
  -5   7  11        2.58        2.73      1.85 o 
  -4   7  11       32.47       28.83      4.12 o 
  -3   7  11       51.78       46.01      4.98 o 
  -2   7  11        4.73        2.88      2.63 o 
  -1   7  11        2.19        3.53      1.54 o 
   0   7  11       10.00        7.25      6.22 o 
   1   7  11        1.98        1.03      1.54 o 
   2   7  11        0.38        0.12      1.18 o 
   3   7  11       13.61        6.62      5.19 o 
   4   7  11       14.11       14.38      3.94 o 
   5   7  11        9.14        5.26      3.80 o 
   6   7  11       19.14        0.94     14.62 o 
   7   7  11        1.87        0.63      3.19 o 
  -6   8  11        5.05        7.28      3.00 o 
  -5   8  11        4.69        3.73      2.06 o 
  -4   8  11        7.28        8.93      3.63 o 
  -3   8  11       45.14       43.31      7.26 o 
  -2   8  11       18.61       17.85      3.14 o 
  -1   8  11        9.38        7.71      1.97 o 
   0   8  11        4.26        1.78      1.27 o 
   1   8  11        0.17       -1.27      0.91 o 
   2   8  11       28.57       13.09     10.93 o 
   3   8  11       62.21       32.43     27.08 o 
   4   8  11        3.42        0.84      0.73 o 
   5   8  11        0.37       -0.11      0.52 o 
  -2   9  11       16.96       15.69      3.80 o 
  -1   9  11        5.28        5.98      4.18 o 
   0   9  11        6.67        5.61      2.58 o 
   1   9  11        3.53        3.69      4.92 o 
 -12   0  12        2.23        3.14      3.69 o 
 -11   0  12        0.13        0.80      2.88 o 
 -10   0  12       17.38       10.74      4.45 o 
  -9   0  12        4.23        3.51      2.88 o 
  -8   0  12        3.00        1.66      2.69 o 
  -7   0  12      140.38      125.10      6.88 o 
  -6   0  12      294.57      277.05      9.69 o 
  -5   0  12      179.73      161.23     10.39 o 
  -4   0  12       31.88       29.87      3.73 o 
  -3   0  12      158.50      167.06      6.92 o 
  -2   0  12      188.95      180.08      5.74 o 
  -1   0  12      176.60      196.09      6.46 o 
   0   0  12       15.46       21.38      2.40 o 
   1   0  12       13.90       15.26      2.09 o 
   2   0  12       26.96       27.02      3.96 o 
   3   0  12       18.02       17.46      3.87 o 
   4   0  12       55.81       63.28      6.37 o 
   5   0  12        0.97       -0.40      2.13 o 
   6   0  12       33.11       32.27      5.46 o 
   7   0  12       89.11      102.63      8.40 o 
   8   0  12       10.51       12.30      4.37 o 
   9   0  12       45.09       47.93      7.12 o 
  10   0  12       81.80       90.89      9.16 o 
  11   0  12        1.45        2.60      4.13 o 
 -12   1  12        0.12        1.24      2.12 o 
 -11   1  12        8.25       11.73      3.35 o 
 -10   1  12       16.44       14.94      4.52 o 
  -9   1  12       19.18       17.72      2.85 o 
  -8   1  12       51.48       46.29      4.18 o 
  -7   1  12      106.65       99.78      5.12 o 
  -6   1  12      242.07      219.22      7.06 o 
  -5   1  12      627.24      612.36     11.27 o 
  -4   1  12      250.89      253.84      6.22 o 
  -3   1  12      181.42      169.52      6.72 o 
  -2   1  12      415.61      406.20      9.02 o 
  -1   1  12      140.45      143.69      3.99 o 
   0   1  12      209.47      205.92      4.69 o 
   1   1  12      168.19      170.96      5.47 o 
   2   1  12        8.09        8.25      1.46 o 
   3   1  12       74.19       66.92      2.96 o 
   4   1  12       11.43       12.98      2.36 o 
   5   1  12       21.10       25.01      3.59 o 
   6   1  12       52.10       54.60      4.61 o 
   7   1  12      127.09      138.24      7.08 o 
   8   1  12       37.91       48.96      5.08 o 
   9   1  12       88.71      105.31      6.72 o 
  10   1  12       15.50       17.25      3.76 o 
  11   1  12       43.64       43.83      5.75 o 
 -12   2  12        5.16        5.16      3.05 o 
 -11   2  12        5.50       10.20      2.92 o 
 -10   2  12       14.44       16.70      2.74 o 
  -9   2  12       33.94       29.10      3.53 o 
  -8   2  12      109.23      104.27      5.37 o 
  -7   2  12       65.42       70.25      5.31 o 
  -6   2  12       37.63       39.32      3.71 o 
  -5   2  12      212.32      218.28      7.06 o 
  -4   2  12      555.59      566.07     10.70 o 
  -3   2  12      306.54      322.79      8.52 o 
  -2   2  12      477.73      470.96     17.96 o 
  -1   2  12      149.89      146.10      4.41 o 
   0   2  12       34.24       36.93      2.20 o 
   1   2  12        5.43        6.28      1.31 o 
   2   2  12       94.12       86.61      3.43 o 
   3   2  12       94.53       86.77      7.80 o 
   4   2  12       22.53       19.71      1.98 o 
   5   2  12       23.52       22.07      2.55 o 
   6   2  12       36.84       35.62      4.23 o 
   7   2  12       20.39       23.98      3.78 o 
   8   2  12       10.67       10.79      2.84 o 
   9   2  12        9.10       12.33      2.99 o 
  10   2  12        1.58        2.81      2.04 o 
  11   2  12       20.59       23.28      4.56 o 
 -12   3  12       22.13       23.82      5.09 o 
 -11   3  12        2.26        4.73      1.92 o 
 -10   3  12        0.94        2.53      1.59 o 
  -9   3  12        5.47        7.53      2.03 o 
  -8   3  12       24.85       19.55      2.98 o 
  -7   3  12       20.64       19.47      2.82 o 
  -6   3  12      242.11      229.37      7.45 o 
  -5   3  12       67.69       68.40      4.17 o 
  -4   3  12      108.80      120.98      5.21 o 
  -3   3  12      144.96      148.02     18.66 o 
  -2   3  12      171.96      162.80      7.05 o 
  -1   3  12       25.83       27.50      4.21 o 
   0   3  12       83.19       74.47      3.91 o 
   1   3  12        5.96        5.13      1.45 o 
   2   3  12       30.61       26.48      2.29 o 
   3   3  12        3.31        3.68      1.31 o 
   4   3  12       21.77       18.12      2.38 o 
   5   3  12       19.67       19.15      2.20 o 
   6   3  12       62.14       58.68      8.01 o 
   7   3  12        2.29        2.40      1.16 o 
   8   3  12        7.64        6.99      2.53 o 
   9   3  12       16.68       20.91      3.62 o 
  10   3  12       29.01       35.42      5.13 o 
 -11   4  12        1.32        0.66      2.05 o 
 -10   4  12       14.10       14.75      2.68 o 
  -9   4  12       75.22       82.72      6.66 o 
  -8   4  12        2.99        5.96      2.04 o 
  -7   4  12       32.40       37.74      3.88 o 
  -6   4  12       54.57       59.45      4.26 o 
  -5   4  12        3.53        7.09      2.06 o 
  -4   4  12       55.12       54.41      4.60 o 
  -3   4  12       76.87       72.70      5.21 o 
  -2   4  12       51.92       51.12      6.71 o 
  -1   4  12       67.62       63.60      7.85 o 
   0   4  12        6.97        7.22      2.13 o 
   1   4  12      144.42      110.06      8.43 o 
   2   4  12        5.57        5.33      1.36 o 
   3   4  12       34.88       28.65      3.37 o 
   4   4  12       10.60       10.67      1.73 o 
   5   4  12       33.96       29.03      5.47 o 
   6   4  12       26.53       20.06      5.12 o 
   7   4  12       15.52       10.41      4.81 o 
   8   4  12       12.38        2.85      6.19 o 
   9   4  12        3.99        4.64      2.37 o 
  10   4  12       12.74       11.92      3.76 o 
 -10   5  12        5.18        3.20      2.11 o 
  -9   5  12        5.47        7.81      2.19 o 
  -8   5  12        2.33        6.69      2.02 o 
  -7   5  12       18.32       18.87      2.99 o 
  -6   5  12        9.30        6.00      2.28 o 
  -5   5  12       27.30       34.95      6.33 o 
  -4   5  12       54.83       60.04      5.01 o 
  -3   5  12       12.20       11.57      2.87 o 
  -2   5  12       43.77       41.75      4.68 o 
  -1   5  12       94.90       69.96     13.47 o 
   0   5  12       25.93       25.86      5.67 o 
   1   5  12       25.76       22.53      4.80 o 
   2   5  12       92.54       82.67     14.40 o 
   3   5  12        8.80        8.08      1.56 o 
   4   5  12        5.19        5.37      2.02 o 
   5   5  12       12.21       11.93      3.52 o 
   6   5  12       26.57       13.48      6.63 o 
   7   5  12       14.11        5.40      6.00 o 
   8   5  12       37.49        8.60     19.36 o 
   9   5  12        0.92        0.53      0.98 o 
  -9   6  12        5.13        4.05      2.86 o 
  -8   6  12        5.97        8.26      2.70 o 
  -7   6  12        3.60        5.89      2.12 o 
  -6   6  12        7.99        7.30      2.32 o 
  -5   6  12        0.66        1.79      1.74 o 
  -4   6  12       34.02       42.15      5.05 o 
  -3   6  12       12.99       12.83      4.65 o 
  -2   6  12        6.63        5.36      2.10 o 
  -1   6  12       55.66       43.61      8.52 o 
   0   6  12        6.46        7.07      2.48 o 
   1   6  12        2.42        1.73      1.53 o 
   2   6  12        2.40        2.66      2.44 o 
   3   6  12       11.80        8.75      2.31 o 
   4   6  12        5.58        4.24      1.96 o 
   5   6  12       17.19       14.48      4.30 o 
   6   6  12        3.45        1.98      1.70 o 
   7   6  12        1.67        0.11      0.57 o 
   8   6  12       30.44       11.47     19.36 o 
  -7   7  12        8.55        7.92      3.14 o 
  -6   7  12        2.34        3.48      2.11 o 
  -5   7  12       19.69       22.44      3.93 o 
  -4   7  12        5.35        4.65      1.98 o 
  -3   7  12       23.30       23.12      3.70 o 
  -2   7  12        1.49        2.49      1.39 o 
  -1   7  12        0.79       -0.82      2.01 o 
   0   7  12        9.79       10.92      4.45 o 
   1   7  12       14.36       15.92      7.88 o 
   2   7  12        0.26       -0.01      1.24 o 
   3   7  12        3.64        2.32      2.85 o 
   4   7  12       10.32        5.20      4.87 o 
   5   7  12        2.98        1.65      1.27 o 
   6   7  12        4.11        0.20      1.93 o 
  -5   8  12        0.20        0.25      2.70 o 
  -4   8  12        0.20       -0.13      2.28 o 
  -3   8  12       11.60       13.74      3.69 o 
  -2   8  12        2.98        1.80      1.97 o 
  -1   8  12        0.80        1.99      2.87 o 
   0   8  12        0.84        1.76      1.52 o 
   1   8  12        3.49        1.03      1.43 o 
   2   8  12        7.14        3.87      2.86 o 
   3   8  12        0.20        1.72      1.28 o 
   4   8  12        3.64        1.77      5.53 o 
 -12   0  13        0.97        1.19      4.41 o 
 -11   0  13       11.82       10.04      4.72 o 
 -10   0  13       21.71       16.49      5.30 o 
  -9   0  13        0.53        0.40      2.50 o 
  -8   0  13       74.39       66.50      7.47 o 
  -7   0  13        0.84        2.74      1.96 o 
  -6   0  13      154.58      148.58      7.35 o 
  -5   0  13       98.97       91.84      6.01 o 
  -4   0  13       57.29       54.56      4.76 o 
  -3   0  13      276.48      271.01      9.13 o 
  -2   0  13     1243.77     1287.30     32.68 o 
  -1   0  13       34.55       32.42      3.11 o 
   0   0  13      335.33      327.72      7.49 o 
   1   0  13       14.09       14.75      2.21 o 
   2   0  13      136.18      136.70      6.18 o 
   3   0  13       19.14       18.20      4.71 o 
   4   0  13       42.80       44.05      6.10 o 
   5   0  13       55.26       55.41      6.52 o 
   6   0  13       19.83       20.73      5.12 o 
   7   0  13        5.88        5.58      3.20 o 
   8   0  13       18.70       25.07      5.30 o 
   9   0  13       69.65       84.46      8.28 o 
  10   0  13        2.08        5.39      4.03 o 
 -12   1  13        2.36        5.97      3.52 o 
 -11   1  13        2.08        3.73      2.73 o 
 -10   1  13       19.99       23.96      4.22 o 
  -9   1  13        1.96        3.35      1.95 o 
  -8   1  13       51.62       52.87      4.65 o 
  -7   1  13       33.90       31.23      3.51 o 
  -6   1  13       50.40       51.57      3.80 o 
  -5   1  13       90.16       87.80      4.66 o 
  -4   1  13      233.28      232.60      6.13 o 
  -3   1  13      558.37      596.30     11.20 o 
  -2   1  13      315.30      325.84      7.15 o 
  -1   1  13      401.94      404.44      7.73 o 
   0   1  13       20.97       22.11      2.01 o 
   1   1  13       32.16       34.64      2.28 o 
   2   1  13       29.36       26.00      2.22 o 
   3   1  13       23.54       21.46      2.12 o 
   4   1  13       15.11       15.68      2.85 o 
   5   1  13        0.78        0.45      1.63 o 
   6   1  13       14.35       18.29      3.28 o 
   7   1  13        2.09        6.31      2.38 o 
   8   1  13       16.34       18.55      3.46 o 
   9   1  13       38.99       48.86      5.26 o 
  10   1  13        0.63       -0.59      2.45 o 
 -11   2  13        0.01        2.20      2.51 o 
 -10   2  13        1.62        0.96      1.47 o 
  -9   2  13        1.93        3.15      1.66 o 
  -8   2  13       20.92       22.34      3.25 o 
  -7   2  13        7.76        6.62      2.02 o 
  -6   2  13       12.51       11.66      2.35 o 
  -5   2  13       23.64       24.39      3.03 o 
  -4   2  13       83.81       82.88      4.54 o 
  -3   2  13      226.27      217.78      6.71 o 
  -2   2  13        0.51        1.26      1.66 o 
  -1   2  13      292.26      293.55      7.89 o 
   0   2  13       79.97       73.40      4.58 o 
   1   2  13       16.70       18.70      2.01 o 
   2   2  13       10.61        8.88      1.55 o 
   3   2  13       93.43       80.37      4.30 o 
   4   2  13       14.18       15.66      2.09 o 
   5   2  13       21.29       20.42      3.20 o 
   6   2  13        8.70       11.17      2.60 o 
   7   2  13        9.48        5.36      3.02 o 
   8   2  13        1.94        3.51      2.08 o 
   9   2  13        6.92        9.57      2.99 o 
  10   2  13        1.62        3.42      2.98 o 
 -11   3  13        0.15       -0.94      2.10 o 
 -10   3  13        0.14        1.27      1.53 o 
  -9   3  13       20.03       14.60      2.60 o 
  -8   3  13       43.99       48.37      4.59 o 
  -7   3  13       25.00       26.36      3.30 o 
  -6   3  13       31.87       33.45      3.65 o 
  -5   3  13       45.69       46.93      4.45 o 
  -4   3  13      160.24      163.53      7.74 o 
  -3   3  13       15.68       16.28      3.12 o 
  -2   3  13        7.24        7.62      2.43 o 
  -1   3  13      280.86      261.89     29.42 o 
   0   3  13       22.69       22.59      2.84 o 
   1   3  13       48.62       43.71      2.79 o 
   2   3  13       12.95       12.60      1.83 o 
   3   3  13       46.04       39.97      4.41 o 
   4   3  13        9.48        9.76      1.63 o 
   5   3  13       42.97       35.95      2.60 o 
   6   3  13        2.97        2.96      1.16 o 
   7   3  13       11.37       18.86      3.47 o 
   8   3  13        0.20        1.89      2.41 o 
   9   3  13       10.68       12.16      3.07 o 
  10   3  13        4.50        3.91      3.61 o 
 -10   4  13        6.42        5.75      2.33 o 
  -9   4  13       10.01        9.65      3.06 o 
  -8   4  13       31.47       31.36      3.72 o 
  -7   4  13        0.90        2.72      1.72 o 
  -6   4  13       48.85       47.17      5.41 o 
  -5   4  13       76.04       77.87      6.55 o 
  -4   4  13       13.34       17.53      4.80 o 
  -3   4  13       70.67       66.97      5.81 o 
  -2   4  13       51.23       51.56      7.52 o 
  -1   4  13       43.85       49.58      6.57 o 
   0   4  13       32.13       32.15      6.27 o 
   1   4  13      218.07      198.15     23.05 o 
   2   4  13       62.69       62.59      4.77 o 
   3   4  13       12.12       11.75      1.77 o 
   4   4  13        0.10        1.28      1.03 o 
   5   4  13        3.62        1.70      0.99 o 
   6   4  13       16.79       13.73      4.38 o 
   7   4  13        5.84        3.64      2.60 o 
   8   4  13        0.13       -0.47      1.84 o 
   9   4  13        5.01        4.59      3.43 o 
  -9   5  13        3.51        3.65      2.21 o 
  -8   5  13        7.23       10.08      2.71 o 
  -7   5  13        3.25        2.74      1.91 o 
  -6   5  13       22.91       19.26      3.69 o 
  -5   5  13        1.24        4.20      2.25 o 
  -4   5  13        1.57        1.91      1.84 o 
  -3   5  13        2.06        3.39      2.08 o 
  -2   5  13       34.70       29.20      4.11 o 
  -1   5  13       58.22       51.81     10.54 o 
   0   5  13        4.12        4.67      2.10 o 
   1   5  13       21.90       21.78      4.91 o 
   2   5  13       48.74       45.24     16.35 o 
   3   5  13       12.17        8.44      1.62 o 
   4   5  13        4.21        5.37      1.35 o 
   5   5  13        2.62        1.76      1.12 o 
   6   5  13       14.20       11.39      3.89 o 
   7   5  13        1.51        1.04      0.60 o 
   8   5  13        3.26        0.07      3.64 o 
  -8   6  13        2.00        1.58      2.86 o 
  -7   6  13        8.27        9.26      2.95 o 
  -6   6  13        8.14       10.11      2.81 o 
  -5   6  13       13.05       14.85      3.08 o 
  -4   6  13       24.16       31.43      8.22 o 
  -3   6  13        9.99       12.11      2.89 o 
  -2   6  13        5.03        5.42      2.46 o 
  -1   6  13       31.10       23.08      3.78 o 
   0   6  13        8.91        6.78      3.23 o 
   1   6  13       26.93       23.57      3.71 o 
   2   6  13        2.49       -0.11      1.29 o 
   3   6  13        5.55        5.07      4.55 o 
   4   6  13       11.22       11.08      3.77 o 
   5   6  13        6.66        5.10      2.53 o 
   6   6  13        2.80        2.27      1.72 o 
   7   6  13        7.32        0.49      4.05 o 
  -6   7  13        3.63        5.81      3.10 o 
  -5   7  13        1.98        3.31      3.52 o 
  -4   7  13        7.44        6.51      2.42 o 
  -3   7  13        0.68        0.25      1.54 o 
  -2   7  13       12.58       12.73      3.15 o 
  -1   7  13        2.56        1.86      2.16 o 
   0   7  13       13.74       10.92      6.61 o 
   1   7  13        5.60        3.43      2.37 o 
   2   7  13       11.33        8.19      5.82 o 
   3   7  13        0.85        1.34      1.44 o 
   4   7  13       25.69       15.26     14.36 o 
   5   7  13        1.53        0.52      0.97 o 
  -3   8  13        0.04        2.32      2.65 o 
  -2   8  13        1.98        1.45      2.34 o 
  -1   8  13        1.59        0.38      1.91 o 
   0   8  13        1.93        3.11      2.40 o 
   1   8  13        8.73        5.27      2.75 o 
 -11   0  14        1.10        8.11      5.39 o 
 -10   0  14        1.61        4.91      4.45 o 
  -9   0  14        3.19        1.78      3.20 o 
  -8   0  14        0.02        1.31      2.79 o 
  -7   0  14        0.03       -0.59      1.74 o 
  -6   0  14        5.34        5.29      2.26 o 
  -5   0  14        0.04        0.11      1.58 o 
  -4   0  14       22.21       23.02      3.67 o 
  -3   0  14      321.81      330.46     13.94 o 
  -2   0  14       24.33       27.06      3.76 o 
  -1   0  14      596.30      596.43     10.88 o 
   0   0  14       18.39       25.12      2.88 o 
   1   0  14      645.29      669.91     14.34 o 
   2   0  14        2.63        2.39      3.04 o 
   3   0  14       17.22       17.19      4.65 o 
   4   0  14       24.48       34.66      6.25 o 
   5   0  14       59.08       68.96      7.33 o 
   6   0  14        1.57        5.38      2.91 o 
   7   0  14       14.37       17.18      4.49 o 
   8   0  14        5.77        2.16      2.53 o 
   9   0  14        7.97        8.99      4.68 o 
 -11   1  14        4.76        7.59      3.69 o 
 -10   1  14        3.61        0.30      2.28 o 
  -9   1  14       25.55       27.92      4.48 o 
  -8   1  14        7.17        5.91      2.04 o 
  -7   1  14       38.84       36.12      3.86 o 
  -6   1  14       24.67       27.55      3.29 o 
  -5   1  14        1.26        1.81      1.51 o 
  -4   1  14      152.17      147.99      5.06 o 
  -3   1  14       65.36       62.88      3.46 o 
  -2   1  14       27.00       27.83      2.43 o 
  -1   1  14      214.89      219.38      5.91 o 
   0   1  14       36.56       43.76      2.69 o 
   1   1  14        6.39        8.02      1.67 o 
   2   1  14       72.00       67.61      3.98 o 
   3   1  14       12.49       12.72      2.90 o 
   4   1  14        8.57       10.11      3.00 o 
   5   1  14      103.64      100.71      6.03 o 
   6   1  14        8.50       11.31      2.79 o 
   7   1  14       10.37       11.51      2.66 o 
   8   1  14        1.11        0.34      1.52 o 
   9   1  14        2.19        3.36      2.43 o 
 -11   2  14       18.87       24.19      5.03 o 
 -10   2  14       23.54       21.36      3.45 o 
  -9   2  14       13.21       13.28      2.53 o 
  -8   2  14        6.56        6.61      2.12 o 
  -7   2  14       26.56       26.81      3.57 o 
  -6   2  14       75.60       71.45      4.55 o 
  -5   2  14       79.29       75.65      4.96 o 
  -4   2  14        1.50        1.57      1.62 o 
  -3   2  14       15.02       10.88      2.86 o 
  -2   2  14       57.37       57.13      4.70 o 
  -1   2  14      202.64      199.13      6.74 o 
   0   2  14      132.58      129.36      6.58 o 
   1   2  14      138.51      138.31      4.65 o 
   2   2  14       35.82       33.79      2.78 o 
   3   2  14      140.12      128.60      4.96 o 
   4   2  14       19.38       23.80      4.00 o 
   5   2  14       10.61       11.49      4.61 o 
   6   2  14        0.41       -0.46      1.70 o 
   7   2  14        7.87        8.86      2.61 o 
   8   2  14       10.79       17.48      3.34 o 
   9   2  14       16.28       21.61      4.62 o 
 -10   3  14        4.72       10.35      2.85 o 
  -9   3  14       19.08       27.00      3.71 o 
  -8   3  14        9.17       11.37      2.46 o 
  -7   3  14        0.04        0.98      1.43 o 
  -6   3  14        1.90        1.93      1.81 o 
  -5   3  14       15.22       13.55      3.29 o 
  -4   3  14       26.95       30.09      4.21 o 
  -3   3  14       20.72       20.42      3.62 o 
  -2   3  14      177.90      174.18     11.94 o 
  -1   3  14      114.98      103.01      9.03 o 
   0   3  14      113.29       97.37     10.10 o 
   1   3  14      131.12      123.81      8.79 o 
   2   3  14       28.97       32.34      2.76 o 
   3   3  14       38.16       38.95      2.86 o 
   4   3  14        1.47        1.15      1.03 o 
   5   3  14       20.66       20.09      4.53 o 
   6   3  14       17.67       19.49      4.06 o 
   7   3  14       12.26       20.61      3.40 o 
   8   3  14        0.30        2.44      2.13 o 
   9   3  14        9.21        9.36      3.65 o 
  -9   4  14       19.47       19.63      3.44 o 
  -8   4  14        0.91       -0.08      1.65 o 
  -7   4  14       12.34       12.93      3.24 o 
  -6   4  14       14.50       11.61      3.50 o 
  -5   4  14       12.34       11.39      3.00 o 
  -4   4  14       20.73       21.23      3.90 o 
  -3   4  14        9.96        6.69      2.41 o 
  -2   4  14       22.53       21.42      3.69 o 
  -1   4  14       30.92       26.14      3.89 o 
   0   4  14      104.78       94.79     12.78 o 
   1   4  14       34.81       34.31      4.31 o 
   2   4  14       66.34       58.75      7.21 o 
   3   4  14       12.59       13.16      2.04 o 
   4   4  14        6.34        5.96      1.42 o 
   5   4  14        5.09        7.12      1.85 o 
   6   4  14        1.71        0.80      1.03 o 
   7   4  14        0.98        1.59      2.00 o 
   8   4  14        6.87       11.63      3.87 o 
  -8   5  14        8.40        8.27      3.26 o 
  -7   5  14        7.61        6.82      4.03 o 
  -6   5  14        3.71        4.72      2.81 o 
  -5   5  14        9.67        9.87      2.83 o 
  -4   5  14       13.23       12.99      3.41 o 
  -3   5  14       10.70        8.93      2.93 o 
  -2   5  14       31.21       25.31      5.61 o 
  -1   5  14       27.47       27.59      4.15 o 
   0   5  14        0.19        1.77      1.72 o 
   1   5  14       19.38       21.89      7.87 o 
   2   5  14       13.92       11.60      2.87 o 
   3   5  14       11.73       10.56      2.82 o 
   4   5  14        8.02        5.41      1.57 o 
   5   5  14        0.55        0.45      0.88 o 
   6   5  14        9.89       10.98      4.56 o 
   7   5  14        1.74        1.18      1.60 o 
  -7   6  14        0.09        1.87      3.05 o 
  -6   6  14        8.57        7.39      2.94 o 
  -5   6  14       10.44       14.58      3.17 o 
  -4   6  14       30.41       30.93      4.66 o 
  -3   6  14       14.51       11.38      5.74 o 
  -2   6  14        8.21        9.74      2.80 o 
  -1   6  14       14.60       14.15      3.28 o 
   0   6  14       11.83       11.97      2.88 o 
   1   6  14       14.53       13.24      5.89 o 
   2   6  14        6.31        5.64      2.11 o 
   3   6  14        3.45        4.45      2.17 o 
   4   6  14        9.00        8.14      7.21 o 
   5   6  14        0.90        0.55      1.42 o 
  -4   7  14       13.55       14.93      3.98 o 
  -3   7  14        0.11        2.21      3.16 o 
  -2   7  14        5.34        5.47      2.84 o 
  -1   7  14        1.11        2.04      2.43 o 
   0   7  14        2.01       -0.03      2.07 o 
   1   7  14        9.54        7.09      5.41 o 
   2   7  14        1.23        1.51      2.02 o 
   3   7  14        7.51        4.30      2.31 o 
 -10   0  15       15.81       16.06      6.14 o 
  -9   0  15       13.96       21.88      5.96 o 
  -8   0  15        8.90        8.30      3.96 o 
  -7   0  15        0.66        0.68      1.98 o 
  -6   0  15        0.51        0.42      1.84 o 
  -5   0  15        5.84        3.07      2.08 o 
  -4   0  15       82.55       77.05      5.42 o 
  -3   0  15        5.64        6.24      2.31 o 
  -2   0  15        1.75        4.16      2.19 o 
  -1   0  15       14.22       13.25      4.18 o 
   0   0  15       20.68       21.78      3.82 o 
   1   0  15       68.94       70.40      7.57 o 
   2   0  15       32.47       43.00      6.81 o 
   3   0  15        8.45       10.18      4.00 o 
   4   0  15        5.36        5.91      3.42 o 
   5   0  15      177.13      204.98     13.50 o 
   6   0  15       10.96        8.75      3.90 o 
   7   0  15       12.36       14.70      4.48 o 
   8   0  15        7.62        6.68      4.14 o 
 -10   1  15       15.12       16.35      4.18 o 
  -9   1  15       19.38       24.32      4.50 o 
  -8   1  15        3.39        4.17      2.07 o 
  -7   1  15        0.57        2.12      1.90 o 
  -6   1  15        1.11        1.14      1.69 o 
  -5   1  15       24.80       30.15      3.44 o 
  -4   1  15       18.09       16.61      2.33 o 
  -3   1  15       79.03       81.43      3.94 o 
  -2   1  15       12.33       13.04      2.41 o 
  -1   1  15      182.18      194.04      5.86 o 
   0   1  15       11.35       13.09      2.40 o 
   1   1  15       49.79       48.39      3.93 o 
   2   1  15       59.44       57.35      5.15 o 
   3   1  15       72.54       71.60      5.57 o 
   4   1  15       23.30       26.74      4.20 o 
   5   1  15        0.22        2.10      1.93 o 
   6   1  15        7.21        9.88      2.57 o 
   7   1  15       12.23       12.48      2.77 o 
   8   1  15        5.64        5.85      2.67 o 
 -10   2  15       14.94       22.68      3.90 o 
  -9   2  15       18.59       23.43      3.55 o 
  -8   2  15        6.05        7.34      2.39 o 
  -7   2  15        4.80        5.68      2.16 o 
  -6   2  15        5.75        7.65      2.23 o 
  -5   2  15        3.33        1.51      1.72 o 
  -4   2  15       15.28       11.94      3.08 o 
  -3   2  15       57.95       56.87      4.90 o 
  -2   2  15       43.73       41.74      4.49 o 
  -1   2  15      170.13      167.62      6.46 o 
   0   2  15       53.39       53.43      4.02 o 
   1   2  15      189.24      176.83     12.84 o 
   2   2  15       26.58       24.51      2.49 o 
   3   2  15      132.59      125.90      7.01 o 
   4   2  15        3.92        5.87      2.26 o 
   5   2  15        1.80        0.75      1.51 o 
   6   2  15        4.56        1.79      2.84 o 
   7   2  15       10.21        9.81      4.82 o 
   8   2  15        6.51        8.06      4.15 o 
  -9   3  15       29.42       28.92      4.26 o 
  -8   3  15       18.66       19.52      3.14 o 
  -7   3  15       15.15       20.18      3.32 o 
  -6   3  15       23.41       28.34      4.62 o 
  -5   3  15       57.40       54.63      5.76 o 
  -4   3  15       13.13       13.46      3.32 o 
  -3   3  15        1.92        1.98      1.95 o 
  -2   3  15       74.62       68.98      6.94 o 
  -1   3  15      166.61      152.06     12.73 o 
   0   3  15       32.76       36.30      3.74 o 
   1   3  15      225.74      219.88     23.17 o 
   2   3  15        5.38        3.81      1.68 o 
   3   3  15       26.61       25.12      3.53 o 
   4   3  15        1.54        2.31      1.48 o 
   5   3  15        7.86        9.78      2.54 o 
   6   3  15        9.12       11.97      2.74 o 
   7   3  15       13.02       11.86      3.33 o 
   8   3  15        5.09        8.29      4.62 o 
  -8   4  15        5.02        3.02      2.80 o 
  -7   4  15        3.40        3.58      2.35 o 
  -6   4  15        8.46       12.82      3.48 o 
  -5   4  15        3.22        4.45      2.56 o 
  -4   4  15       19.62       15.87      3.51 o 
  -3   4  15        0.84        1.12      2.06 o 
  -2   4  15       39.30       34.35      5.30 o 
  -1   4  15       14.54       16.42      6.57 o 
   0   4  15        0.91        1.73      1.90 o 
   1   4  15       67.61       61.09      7.97 o 
   2   4  15       27.14       22.28      3.16 o 
   3   4  15       23.29       21.78      5.84 o 
   4   4  15        6.06        8.19      1.65 o 
   5   4  15        6.36        7.87      2.22 o 
   6   4  15        4.47        5.21      2.31 o 
   7   4  15        0.95        2.03      3.12 o 
  -7   5  15        4.61        3.59      3.42 o 
  -6   5  15        7.96       11.95      3.59 o 
  -5   5  15       19.87       22.06      4.25 o 
  -4   5  15       37.27       40.24      5.37 o 
  -3   5  15       28.00       36.84      5.56 o 
  -2   5  15        4.22        2.82      2.11 o 
  -1   5  15        0.41        0.43      1.89 o 
   0   5  15       14.89       12.30      3.08 o 
   1   5  15       73.20       58.56     14.96 o 
   2   5  15       11.30       11.46      3.11 o 
   3   5  15       36.11       33.17      7.74 o 
   4   5  15        0.79        1.54      1.25 o 
   5   5  15        8.39        6.63      1.72 o 
  -5   6  15       10.45       12.07      3.60 o 
  -4   6  15        8.37       14.36      3.83 o 
  -3   6  15        1.86        1.82      2.58 o 
  -2   6  15        7.93        7.13      4.68 o 
  -1   6  15       10.07        9.85      3.01 o 
   0   6  15       13.93       10.88      6.83 o 
   1   6  15        0.12        1.87      1.99 o 
   2   6  15       12.10       12.28      6.35 o 
   3   6  15       22.86       18.39      8.29 o 
   4   6  15       10.59        4.87      2.88 o 
  -9   0  16        3.39        2.38      4.44 o 
  -8   0  16        3.90        1.58      3.19 o 
  -7   0  16       57.89       59.39      8.35 o 
  -6   0  16       24.50       28.10      4.53 o 
  -5   0  16       18.58       20.98      3.94 o 
  -4   0  16        0.54        0.82      2.07 o 
  -3   0  16       28.70       32.51      4.28 o 
  -2   0  16       18.91       18.56      5.08 o 
  -1   0  16       32.28       36.72      6.24 o 
   1   0  16        0.99        4.93      3.30 o 
   2   0  16        7.07        6.22      3.61 o 
   3   0  16        0.30        3.78      3.33 o 
   4   0  16       24.67       32.99      6.41 o 
   5   0  16       16.37       17.47      4.82 o 
   6   0  16        2.45        0.00      2.56 o 
   7   0  16        4.90        5.07      3.81 o 
  -9   1  16        3.73        4.13      3.28 o 
  -8   1  16        8.07       11.22      2.95 o 
  -7   1  16       21.86       26.98      3.70 o 
  -6   1  16       16.63       19.40      3.06 o 
  -5   1  16        1.83        3.10      1.79 o 
  -4   1  16       47.09       51.95      4.44 o 
  -3   1  16       31.82       37.49      3.87 o 
  -2   1  16       19.04       21.90      3.13 o 
  -1   1  16        9.97       10.20      2.82 o 
   0   1  16       22.25       21.65      5.53 o 
   1   1  16        4.73        2.57      3.21 o 
   2   1  16       18.99       32.81      4.53 o 
   3   1  16       20.27       22.16      3.81 o 
   4   1  16        1.30        1.26      1.69 o 
   5   1  16        3.50        3.93      2.01 o 
   6   1  16        6.35       10.45      2.62 o 
   7   1  16        0.40       -0.06      2.40 o 
  -9   2  16       55.19       58.57      5.80 o 
  -8   2  16        3.13        3.12      2.38 o 
  -7   2  16        1.88        2.82      2.15 o 
  -6   2  16        3.84        3.34      2.37 o 
  -5   2  16        3.96        4.03      2.47 o 
  -4   2  16       13.65       19.77      5.87 o 
  -3   2  16        0.55        2.54      2.25 o 
  -2   2  16       11.69       10.26      2.82 o 
  -1   2  16       78.90       84.51      4.99 o 
   0   2  16       44.88       46.09      4.09 o 
   1   2  16       27.38       28.52      3.48 o 
   2   2  16       16.18       19.14      3.83 o 
   3   2  16       18.86       32.27      4.43 o 
   4   2  16        2.51        3.67      2.09 o 
   5   2  16        5.06        5.01      1.98 o 
   6   2  16        0.75        1.93      3.52 o 
   7   2  16       23.43       25.45      4.82 o 
  -8   3  16        8.84        9.67      3.80 o 
  -7   3  16        6.60       11.54      3.67 o 
  -6   3  16        3.90        3.85      2.63 o 
  -5   3  16       22.07       25.71      4.48 o 
  -4   3  16        2.60        3.99      2.40 o 
  -3   3  16        3.66        7.18      2.68 o 
  -2   3  16       31.36       30.90      5.70 o 
  -1   3  16       61.78       67.88      6.18 o 
   0   3  16        9.29       10.24      2.51 o 
   1   3  16       69.17       69.84      9.47 o 
   2   3  16        8.36        7.06      2.05 o 
   3   3  16        7.58        8.13      3.91 o 
   4   3  16        5.06        6.89      2.41 o 
   5   3  16        2.02        1.23      3.27 o 
   6   3  16        8.02       10.42      3.06 o 
  -7   4  16       11.31       12.00      4.74 o 
  -6   4  16       16.49       21.75      4.79 o 
  -5   4  16        4.94        3.03      2.79 o 
  -4   4  16       29.80       35.51      5.04 o 
  -3   4  16       15.05       16.10      3.61 o 
  -2   4  16        2.14        1.41      1.98 o 
  -1   4  16        5.54        3.73      2.33 o 
   0   4  16       29.26       31.25     10.73 o 
   1   4  16       83.94       82.70     11.67 o 
   2   4  16       12.01       11.34      2.37 o 
   3   4  16       49.97       51.78     13.94 o 
   4   4  16        6.78        4.57      2.06 o 
   5   4  16       27.92       35.09      5.00 o 
  -5   5  16        0.76        1.44      3.13 o 
  -4   5  16       13.70       13.87      4.32 o 
  -3   5  16        6.97        6.47      3.07 o 
  -2   5  16        2.42        2.75      2.54 o 
  -1   5  16        4.30        4.87      2.72 o 
   0   5  16       21.14       18.79      3.71 o 
   1   5  16       64.11       61.43     23.49 o 
   2   5  16        0.78        1.18      1.94 o 
   3   5  16       37.21       30.83      8.24 o 
   4   5  16        8.62       11.25      2.60 o 
  -2   6  16        0.15        0.13      2.94 o 
  -1   6  16        1.61        1.74      2.69 o 
   0   6  16        0.73       -0.01      2.48 o 
   1   6  16        2.21        0.38      2.48 o 
  -8   0  17       68.68       87.58     10.24 o 
  -7   0  17       37.58       48.92      8.26 o 
  -6   0  17        0.88        2.46      2.36 o 
  -5   0  17        7.18        9.51      3.14 o 
  -4   0  17        0.01        1.44      2.20 o 
  -3   0  17       26.74       28.53      6.41 o 
  -2   0  17        2.98        6.45      3.96 o 
  -1   0  17       14.56       16.03      5.16 o 
   1   0  17        0.75        6.24      3.44 o 
   2   0  17        0.94        1.08      2.84 o 
   3   0  17        1.38        0.87      2.56 o 
   4   0  17        4.62        7.60      3.39 o 
   5   0  17        0.28        3.11      3.02 o 
   6   0  17       15.29       16.85      5.99 o 
  -8   1  17        0.64        1.68      2.70 o 
  -7   1  17       15.16       18.24      3.33 o 
  -6   1  17        6.43        8.63      2.54 o 
  -5   1  17        5.42        7.96      2.93 o 
  -4   1  17       11.18       12.70      3.32 o 
  -3   1  17       25.21       24.86      3.30 o 
  -2   1  17        6.53        9.94      2.96 o 
  -1   1  17       25.05       34.18      6.82 o 
   0   1  17        9.51       12.35      4.76 o 
   1   1  17       14.66       10.61      4.70 o 
   2   1  17       11.89       17.99      3.62 o 
   3   1  17        4.71        5.97      2.25 o 
   4   1  17       29.25       30.60      4.43 o 
   5   1  17        7.32        8.39      2.66 o 
   6   1  17        2.77        3.01      2.86 o 
  -7   2  17        0.99        1.81      3.11 o 
  -6   2  17        2.54        5.05      2.94 o 
  -5   2  17       39.02       39.58      5.20 o 
  -4   2  17       21.65       18.01      3.83 o 
  -3   2  17       13.18       15.80      3.57 o 
  -2   2  17       19.62       21.85      5.87 o 
  -1   2  17        8.57       11.72      3.03 o 
   0   2  17        0.66        0.08      2.30 o 
   1   2  17        9.83       12.97      3.64 o 
   2   2  17        7.45        7.69      3.75 o 
   3   2  17        5.73        7.53      2.66 o 
   4   2  17        0.37        1.11      1.96 o 
   5   2  17        1.87        2.65      2.42 o 
  -6   3  17        0.71       -0.55      2.87 o 
  -5   3  17        4.83       11.37      3.66 o 
  -4   3  17        9.31       15.96      3.62 o 
  -3   3  17       10.18       10.04      3.14 o 
  -2   3  17        4.82        6.08      2.67 o 
  -1   3  17        3.04        1.91      2.13 o 
   0   3  17        0.19       -0.38      1.58 o 
   1   3  17        5.27        3.44      1.87 o 
   2   3  17        9.76       13.67      3.48 o 
   3   3  17        4.31        2.02      3.34 o 
   4   3  17        6.59       16.28      6.20 o 
   5   3  17        6.56       12.65      3.88 o 
  -5   4  17        2.83        5.44      3.62 o 
  -4   4  17       16.71       24.02      4.69 o 
  -3   4  17        0.76       -0.17      2.43 o 
  -2   4  17        2.20        1.10      2.44 o 
  -1   4  17        7.72        5.68      2.50 o 
   0   4  17        7.11        6.43      3.05 o 
   1   4  17       38.45       36.68      7.92 o 
   2   4  17        8.09        6.48      2.17 o 
   3   4  17       15.60       11.06      2.72 o 
  -2   5  17        9.05       11.14      3.71 o 
  -1   5  17        2.57        0.84      2.72 o 
   0   5  17       31.74       27.51      6.38 o 
  -6   0  18       16.87       27.43      5.26 o 
  -5   0  18        4.66        6.45      3.27 o 
  -4   0  18        0.22       -0.44      3.50 o 
  -3   0  18        1.23        2.86      3.90 o 
  -2   0  18        0.28        1.46      3.94 o 
   2   0  18       11.47       11.25      4.59 o 
   3   0  18        3.04        4.75      2.95 o 
   4   0  18       32.35       24.65      6.01 o 
  -6   1  18        1.67        2.94      3.15 o 
  -5   1  18       15.68       20.59      4.31 o 
  -4   1  18        5.34        7.43      3.14 o 
  -3   1  18        2.29        7.41      3.45 o 
  -2   1  18       13.73       16.73      5.41 o 
  -1   1  18       40.27       51.51      8.23 o 
   1   1  18        7.69        9.98      4.98 o 
   2   1  18        5.53        6.09      4.00 o 
   3   1  18        2.22        1.07      2.38 o 
   4   1  18        2.48        3.78      4.16 o 
  -5   2  18        4.52        6.48      3.51 o 
  -4   2  18        0.13        0.92      2.55 o 
  -3   2  18        7.00       10.00      3.34 o 
  -2   2  18       12.91       21.86      4.22 o 
  -1   2  18        2.33        2.12      3.64 o 
   0   2  18        1.65        2.36      4.10 o 
   1   2  18       10.66       10.54      4.16 o 
   2   2  18        0.14       -0.80      2.55 o 
   3   2  18        0.57        0.67      3.34 o 
  -4   3  18       13.07       18.77      4.61 o 
  -3   3  18        2.08        3.17      2.96 o 
  -2   3  18        9.86        8.91      3.32 o 
  -1   3  18        1.10        0.67      2.31 o 
   0   3  18        1.56       -0.47      1.78 o 
   1   3  18        1.37        4.31      3.14 o 
   2   3  18       10.70        8.16      5.24 o 
  -3   0  19        0.12       -4.05      4.75 o 
  -2   1  19        0.30       -0.59      4.93 o 
                                                 
